# Supplementary material for: (Z)-2-(5-Methyl-2-oxoindolin-3-yl­idene)-N-phenyl­hydrazinecarbothio­amide
Source: Acta Crystallogr Sect E Struct Rep Online. 2011 Nov 30;67(Pt 12):o3476–7. doi: 10.1107/S1600536811049154 (PMC3239102; doi:10.1107/S1600536811049154)
Supplement: Supplementary file 2 [file e-67-o3476-Isup2.hkl]

# 
# h,k,l, Fc-squared, Fo-squared, sigma(Fo-squared) and status flag 
# 
data_I
_shelx_title ' l3_0m in P2(1)/c (100K)' 
_shelx_refln_list_code          4 
_shelx_F_calc_maximum      189.96 
_exptl_crystal_F_000       648.00 
_reflns_d_resolution_high  0.6927 
 
loop_ 
 _symmetry_equiv_pos_as_xyz 
 'x, y, z' 
 '-x, y+1/2, -z+1/2' 
 '-x, -y, -z' 
 'x, -y-1/2, z-1/2' 
 
_cell_length_a     5.6875 
_cell_length_b    17.9405 
_cell_length_c    14.5658 
_cell_angle_alpha  90.000 
_cell_angle_beta   91.105 
_cell_angle_gamma  90.000 
 
_shelx_F_squared_multiplier     1.000 
 
loop_ 
 _refln_index_h 
 _refln_index_k 
 _refln_index_l 
 _refln_F_squared_calc 
 _refln_F_squared_meas 
 _refln_F_squared_sigma 
 _refln_observed_status 
   2   0   0       99.82       85.67     14.52 o 
   3   0   0     1837.84     1925.06     49.99 o 
   4   0   0      186.14      223.96     14.90 o 
   5   0   0      623.91      648.64     29.56 o 
   6   0   0       43.83       67.60     12.42 o 
   7   0   0       75.87       85.57     21.57 o 
   8   0   0       73.13       38.23     21.18 o 
   2   1   0     1267.02     1290.34     26.94 o 
   3   1   0     2436.17     2346.24     45.07 o 
   4   1   0      530.15      532.95     14.73 o 
   5   1   0      884.73      829.32     21.99 o 
   6   1   0       38.55       28.38      7.37 o 
   7   1   0       17.43       10.85     10.80 o 
   8   1   0      131.09      131.43     27.46 o 
   0   2   0      853.55      863.05     91.97 o 
   1   2   0       87.89       90.11      3.60 o 
   2   2   0     3283.66     3331.64     60.35 o 
   3   2   0     1512.89     1686.92     31.92 o 
   4   2   0       88.43      103.77      7.22 o 
   5   2   0       22.83       27.03      5.54 o 
   6   2   0      319.76      320.61     19.49 o 
   7   2   0      246.03      232.20     12.62 o 
   8   2   0       10.14       12.24      7.99 o 
   1   3   0     7225.20     7391.01    132.91 o 
   2   3   0     1197.43     1140.25     20.80 o 
   3   3   0      199.01      206.67      8.23 o 
   4   3   0      158.85      172.40      9.28 o 
   5   3   0     1447.49     1401.01     32.41 o 
   6   3   0      131.01      144.09      8.29 o 
   7   3   0        6.83        5.80      4.86 o 
   8   3   0        0.43       -4.37     12.22 o 
   0   4   0    10835.55    12889.74    498.69 o 
   1   4   0     6162.53     6583.71    119.42 o 
   2   4   0       20.22       41.33      2.85 o 
   3   4   0       19.24       25.66      2.40 o 
   4   4   0      176.04      175.72     14.98 o 
   5   4   0      745.33      732.62     18.34 o 
   6   4   0      186.05      187.63     10.49 o 
   7   4   0      169.54      176.49     13.11 o 
   8   4   0       14.73        3.68      7.33 o 
   1   5   0       13.76       16.22      2.51 o 
   2   5   0      922.99     1024.98     16.27 o 
   3   5   0      534.50      492.37     12.45 o 
   4   5   0      285.77      281.97     11.37 o 
   5   5   0       33.42       33.51      5.23 o 
   6   5   0        5.27       -6.56      6.56 o 
   7   5   0       33.11       32.08      8.05 o 
   8   5   0      363.14      339.35     21.51 o 
   0   6   0     1918.41     2034.25     66.59 o 
   1   6   0     2738.10     2712.96     47.47 o 
   2   6   0       51.63       67.77      3.77 o 
   3   6   0      235.59      238.82     14.93 o 
   4   6   0      121.92      142.86     12.37 o 
   5   6   0        6.88        6.72      5.49 o 
   6   6   0       12.73       14.32      6.23 o 
   7   6   0       87.25       79.36     12.66 o 
   1   7   0       38.63       35.49      3.60 o 
   2   7   0     1037.14     1055.95     25.00 o 
   3   7   0     1819.90     1813.12     28.54 o 
   4   7   0     1025.61     1038.83     19.52 o 
   5   7   0       26.06       30.34      6.94 o 
   6   7   0      202.20      208.46     12.66 o 
   7   7   0       50.51       44.61      7.87 o 
   0   8   0      979.49     1012.49     22.99 o 
   1   8   0     2092.59     2159.08     33.17 o 
   2   8   0      151.05      181.77      7.34 o 
   3   8   0      471.40      453.26     10.31 o 
   4   8   0      137.93      139.05      8.05 o 
   5   8   0      106.49      102.82      7.27 o 
   6   8   0      249.35      271.55     15.29 o 
   7   8   0       13.47       12.04      7.36 o 
   1   9   0      171.67      178.59      6.10 o 
   2   9   0     1366.68     1358.32     26.99 o 
   3   9   0       44.87       35.04      6.21 o 
   4   9   0       54.10       59.85      8.07 o 
   5   9   0      258.42      228.47     10.18 o 
   6   9   0        9.70       21.84      6.54 o 
   7   9   0      306.48      328.48     15.61 o 
   0  10   0      296.99      297.61     10.83 o 
   1  10   0      903.46      882.48     16.49 o 
   2  10   0        8.04        1.21      2.29 o 
   3  10   0       51.76       57.99      6.17 o 
   4  10   0        2.03        1.60      3.39 o 
   5  10   0        7.09        5.42      5.76 o 
   6  10   0        0.89       13.04      5.76 o 
   7  10   0       71.16       41.87      7.67 o 
   1  11   0        0.99        6.26      2.48 o 
   2  11   0        0.37       -3.16      3.16 o 
   3  11   0      460.68      465.39     15.34 o 
   4  11   0     3377.66     3091.84     68.83 o 
   5  11   0        0.58       -0.12      3.88 o 
   6  11   0       11.66       22.48      6.35 o 
   7  11   0       15.92       31.34      8.92 o 
   0  12   0      605.35      533.83     24.57 o 
   1  12   0      447.41      404.95     10.08 o 
   2  12   0       36.77       27.37      7.63 o 
   3  12   0       37.03       51.19      6.04 o 
   4  12   0      425.18      367.83     14.06 o 
   5  12   0      317.61      309.83     23.21 o 
   6  12   0      215.03      225.43     15.61 o 
   7  12   0       68.68       78.74      9.71 o 
   1  13   0       13.13       18.54      4.31 o 
   2  13   0      724.45      657.53     17.42 o 
   3  13   0      776.38      759.84     21.94 o 
   4  13   0        5.37        2.50      6.67 o 
   5  13   0      400.61      421.41     26.76 o 
   6  13   0      174.11      198.97     22.90 o 
   7  13   0      126.54      152.55     15.96 o 
   0  14   0      192.79      189.99     10.71 o 
   1  14   0      175.50      183.51      9.10 o 
   2  14   0       57.95       54.59      8.25 o 
   3  14   0       90.16      108.14      8.36 o 
   4  14   0        0.24       -2.22      4.09 o 
   5  14   0        0.66       -4.31      4.31 o 
   6  14   0       90.26       92.98      9.74 o 
   1  15   0      680.05      635.02     17.56 o 
   2  15   0      139.93      159.23     10.05 o 
   3  15   0       28.02       29.38     10.10 o 
   4  15   0      123.30      121.05     10.69 o 
   5  15   0        0.10       10.29      4.74 o 
   6  15   0       14.74       30.53      6.30 o 
   0  16   0     1275.86     1203.34     46.96 o 
   1  16   0      329.89      329.39     20.64 o 
   2  16   0      799.08      750.83     19.99 o 
   3  16   0      317.30      305.78     13.61 o 
   4  16   0        0.48        8.26      5.86 o 
   5  16   0      141.36      163.27     13.01 o 
   6  16   0       30.99       40.26     11.55 o 
   1  17   0        0.63       11.30      6.60 o 
   2  17   0      619.88      577.22     17.27 o 
   3  17   0       87.42      101.43      9.00 o 
   4  17   0       13.49       10.50      6.25 o 
   5  17   0        4.06       15.46      6.18 o 
   6  17   0       34.89       51.13     25.71 o 
   0  18   0      103.48      124.83     47.65 o 
   1  18   0      206.36      242.17     22.73 o 
   2  18   0        0.47        9.04      5.03 o 
   3  18   0        9.83        3.76      8.31 o 
   4  18   0       15.15       15.93      6.77 o 
   5  18   0      107.20       86.01      9.38 o 
   1  19   0       94.55      105.80     13.20 o 
   2  19   0       44.22       52.13      9.43 o 
   3  19   0        7.87       18.50      6.82 o 
   4  19   0      215.83      174.59     14.12 o 
   5  19   0       10.61       26.84      7.04 o 
   0  20   0       29.05        5.58     19.69 o 
   1  20   0     1269.15     1177.59     35.67 o 
   2  20   0       35.99       34.32     15.63 o 
   3  20   0       11.43       11.67     10.92 o 
   4  20   0        0.08        1.38      5.42 o 
   5  20   0       21.25       32.95     14.17 o 
   1  21   0      216.52      234.70     21.81 o 
   2  21   0        2.80       17.95     13.87 o 
   3  21   0      317.74      338.07     27.27 o 
   4  21   0      332.90      349.04     19.31 o 
   0  22   0      431.05      455.38     41.89 o 
   1  22   0      153.89      172.42     20.16 o 
   2  22   0       13.95       12.01      8.21 o 
   3  22   0        4.39       13.87     10.54 o 
   4  22   0      156.73      122.99     33.18 o 
   1  23   0      200.02      195.41     27.05 o 
   2  23   0      149.20      137.19     26.62 o 
   3  23   0       49.27      105.46     18.02 o 
   0  24   0      344.41      332.69     38.34 o 
   1  24   0      413.83      413.55     43.96 o 
   2  24   0       43.13       22.74     18.08 o 
   3  24   0       14.27       35.61     29.94 o 
   1  25   0        0.34       34.27     18.64 o 
   2  25   0       34.33       16.02     25.08 o 
  -8   1   1        5.30      -13.10     13.10 o 
  -7   1   1      106.27       97.65     15.41 o 
  -6   1   1       21.75       11.64      6.86 o 
  -5   1   1      473.12      424.94     16.08 o 
  -4   1   1      105.01      133.61      8.87 o 
  -3   1   1      883.13      860.76     21.03 o 
  -2   1   1        3.93        1.69      2.32 o 
   0   1   1     6095.41     6191.81    119.07 o 
   1   1   1     4697.85     4719.08    128.49 o 
   2   1   1        0.13       -1.89      2.22 o 
   3   1   1      180.46      201.75     10.87 o 
   4   1   1      147.64      165.10      8.54 o 
   5   1   1      670.62      638.50     20.13 o 
   6   1   1      519.31      545.46     24.30 o 
   7   1   1        1.61        6.75      4.13 o 
   8   1   1      116.85      129.79     11.55 o 
  -8   2   1       15.75      -11.02     11.02 o 
  -7   2   1       57.38       36.79     12.83 o 
  -6   2   1        4.76       -0.03      6.82 o 
  -5   2   1      163.53      180.96     11.86 o 
  -4   2   1     1116.54     1081.21     25.01 o 
  -3   2   1     2556.13     2563.75     48.82 o 
  -2   2   1     2213.07     2342.90     52.48 o 
   0   2   1      902.94      951.73     48.65 o 
   1   2   1      337.31      384.00      8.39 o 
   2   2   1       48.93       49.02      4.35 o 
   3   2   1     2705.20     2643.87     44.69 o 
   4   2   1        2.00        2.49      3.54 o 
   5   2   1       26.18       29.56      6.25 o 
   6   2   1       64.25       96.82     10.60 o 
   7   2   1       83.41      134.77     11.95 o 
   8   2   1       22.36       19.46      5.46 o 
  -8   3   1       10.18        5.35     16.97 o 
  -7   3   1      254.62      237.49     15.80 o 
  -6   3   1        0.27       -0.32      8.15 o 
  -5   3   1       12.64        4.09      5.33 o 
  -4   3   1      272.38      322.60     19.47 o 
  -3   3   1      197.13      248.29     15.51 o 
  -2   3   1      709.06      649.85     15.86 o 
  -1   3   1     5096.65     6345.76    722.86 o 
   0   3   1      154.98      185.50      8.41 o 
   1   3   1       35.34       32.98      4.27 o 
   2   3   1      490.82      477.97     10.07 o 
   3   3   1      372.00      406.09      8.36 o 
   4   3   1     2087.99     2144.46     33.59 o 
   5   3   1      291.84      296.79     11.11 o 
   6   3   1       59.35       42.32      6.54 o 
   7   3   1        6.58       11.84      5.91 o 
   8   3   1       20.05       17.77      8.67 o 
  -8   4   1       43.19       31.72     13.34 o 
  -7   4   1       10.11        5.04      5.20 o 
  -6   4   1       85.66       99.15      7.46 o 
  -5   4   1      373.36      393.11     16.30 o 
  -4   4   1      537.47      496.89     15.23 o 
  -3   4   1       13.14        9.38      3.40 o 
  -2   4   1     1247.97     1257.76     23.71 o 
  -1   4   1      972.13     1260.59    136.24 o 
   0   4   1     8648.91     8718.33    179.57 o 
   1   4   1    36084.84    36784.77    630.24 o 
   2   4   1      433.58      397.85      7.67 o 
   3   4   1        0.41       -0.04      1.91 o 
   4   4   1      113.29      124.94      5.49 o 
   5   4   1      352.23      370.46     20.52 o 
   6   4   1      154.11      178.11     17.24 o 
   7   4   1       43.44       47.62      9.10 o 
   8   4   1       20.59       17.03      5.67 o 
  -8   5   1       39.16       55.40     13.24 o 
  -7   5   1      226.77      214.73     15.44 o 
  -6   5   1      595.95      596.58     18.40 o 
  -5   5   1      100.01      102.75      7.21 o 
  -4   5   1        8.60        5.64      4.69 o 
  -3   5   1      513.46      511.21     10.73 o 
  -2   5   1     1798.64     2005.04     88.55 o 
  -1   5   1      422.59      546.11     28.50 o 
   0   5   1     6126.42     6531.54    246.83 o 
   1   5   1    29767.23    29909.42    450.40 o 
   2   5   1       20.98       39.68      2.82 o 
   3   5   1      321.75      281.13      8.36 o 
   4   5   1      182.30      188.92      9.30 o 
   5   5   1      426.85      456.60     15.47 o 
   6   5   1      609.45      590.54     16.40 o 
   7   5   1       16.73       24.51      4.96 o 
   8   5   1        0.20      -17.08     35.98 o 
  -7   6   1      287.81      301.88     26.22 o 
  -6   6   1      157.70      156.44     16.69 o 
  -5   6   1      143.74      150.93      8.80 o 
  -4   6   1      363.88      351.39     11.23 o 
  -3   6   1     2851.80     2775.65     43.76 o 
  -2   6   1     5045.65     5208.17     84.57 o 
  -1   6   1      458.84      488.38     10.43 o 
   0   6   1       94.05      109.29      4.78 o 
   1   6   1      791.45      825.29     13.90 o 
   2   6   1     1083.77     1062.10     20.56 o 
   3   6   1     2535.22     2491.96     37.94 o 
   4   6   1       47.35       42.09      4.71 o 
   5   6   1     1497.79     1415.61     28.89 o 
   6   6   1       85.99       93.69     10.91 o 
   7   6   1        1.97        6.02      4.23 o 
  -7   7   1      400.71      448.95     22.76 o 
  -6   7   1       63.84       57.78      8.07 o 
  -5   7   1      198.95      223.96     12.17 o 
  -4   7   1        0.01        0.94      4.79 o 
  -3   7   1      277.64      290.60     10.15 o 
  -2   7   1        9.08       19.07      2.94 o 
  -1   7   1       57.08      104.20      6.76 o 
   0   7   1       83.26       85.08      4.17 o 
   1   7   1      582.22      524.50     10.13 o 
   2   7   1     2042.29     2048.58     32.43 o 
   3   7   1      178.56      164.33      9.05 o 
   4   7   1      926.17      928.29     21.34 o 
   5   7   1      827.73      764.00     18.44 o 
   6   7   1      182.60      190.38     15.66 o 
   7   7   1        7.69       -0.29      5.15 o 
  -7   8   1       48.86       47.81      7.88 o 
  -6   8   1        9.35       13.74      8.73 o 
  -5   8   1      464.09      439.19     13.33 o 
  -4   8   1     2515.61     2428.75     45.55 o 
  -3   8   1        0.74       -2.85      2.85 o 
  -2   8   1      573.08      538.32     12.93 o 
  -1   8   1     1655.49     1605.15     28.60 o 
   0   8   1       98.00      118.11      5.50 o 
   1   8   1      181.24      180.28      5.54 o 
   2   8   1     3961.03     4275.58     69.65 o 
   3   8   1      741.33      660.49     15.59 o 
   4   8   1      293.02      288.82     10.47 o 
   5   8   1       25.67       23.12      6.04 o 
   6   8   1       14.33       16.76      9.87 o 
   7   8   1      126.97      137.42     13.20 o 
  -7   9   1      357.88      381.47     24.46 o 
  -6   9   1       29.69       41.68     12.46 o 
  -5   9   1       90.79       84.96      6.85 o 
  -4   9   1        0.17       -2.79      4.69 o 
  -3   9   1      169.88      180.75      8.13 o 
  -2   9   1      780.96      720.68     16.39 o 
  -1   9   1        3.83       13.24      2.59 o 
   0   9   1       59.25       55.10      3.55 o 
   1   9   1      802.49      792.15     13.70 o 
   2   9   1      979.61     1031.54     20.12 o 
   3   9   1       21.04       24.14      4.05 o 
   4   9   1       25.73       24.19      5.34 o 
   5   9   1       75.13       84.82      7.25 o 
   6   9   1      110.27      111.59      9.10 o 
   7   9   1       71.56       75.05     15.12 o 
  -7  10   1       10.48       18.20      6.16 o 
  -6  10   1       64.08       69.40      7.49 o 
  -5  10   1        6.50        3.16      4.28 o 
  -4  10   1       74.00       64.77      6.02 o 
  -3  10   1       12.80        3.78      3.59 o 
  -2  10   1     1551.53     1498.20     29.70 o 
  -1  10   1        0.83       -2.17      2.17 o 
   0  10   1      436.24      438.82      9.56 o 
   1  10   1      318.06      291.29      9.93 o 
   2  10   1       56.23       72.16      5.57 o 
   3  10   1      611.70      615.36     14.79 o 
   4  10   1      118.53       96.38     11.23 o 
   5  10   1      279.53      280.51     17.36 o 
   6  10   1       21.14       17.45      5.45 o 
   7  10   1        3.64       18.16      8.87 o 
  -7  11   1       36.74       34.36      7.12 o 
  -6  11   1        5.07        8.81      4.85 o 
  -5  11   1      230.48      257.15     12.10 o 
  -4  11   1        3.70        8.42      4.20 o 
  -3  11   1      211.52      222.82     14.77 o 
  -2  11   1      176.18      179.48      9.02 o 
  -1  11   1       19.71       14.32      3.48 o 
   0  11   1     1051.48     1054.91     17.77 o 
   1  11   1      544.33      549.05     11.06 o 
   2  11   1      298.69      293.14     15.27 o 
   3  11   1      782.63      707.23     17.94 o 
   4  11   1      259.44      277.03     17.54 o 
   5  11   1        4.18        9.83      4.52 o 
   6  11   1       36.86       50.72      9.60 o 
   7  11   1       29.86       31.17      8.03 o 
  -7  12   1      116.20      134.22     17.90 o 
  -6  12   1        0.78        2.43      7.43 o 
  -5  12   1       10.92       25.01      7.22 o 
  -4  12   1        0.00        2.88      3.95 o 
  -3  12   1     1093.23     1016.75     23.37 o 
  -2  12   1      216.37      229.49     10.16 o 
  -1  12   1      638.42      587.34     13.85 o 
   0  12   1      145.69      160.47      6.35 o 
   1  12   1       60.54       76.15      6.20 o 
   2  12   1        1.89       -2.20      3.74 o 
   3  12   1     2961.33     2747.13     58.23 o 
   4  12   1      524.07      493.62     21.03 o 
   5  12   1        2.25        0.31      4.19 o 
   6  12   1        1.91       10.05      9.48 o 
   7  12   1       61.46       81.20      8.84 o 
  -7  13   1        0.22       -3.58      6.45 o 
  -6  13   1      369.04      428.52     18.38 o 
  -5  13   1       47.54       31.86     11.25 o 
  -4  13   1       61.71       69.96      7.86 o 
  -3  13   1      164.16      183.38     10.05 o 
  -2  13   1     1111.31     1059.00     23.98 o 
  -1  13   1       52.98       64.87      6.66 o 
   0  13   1      563.33      561.53     11.81 o 
   1  13   1       93.03      118.57      6.64 o 
   2  13   1      438.14      425.75     13.42 o 
   3  13   1      560.90      529.89     15.90 o 
   4  13   1        0.14       -3.33      7.81 o 
   5  13   1       93.59       82.01      9.45 o 
   6  13   1        1.18        7.17      5.75 o 
   7  13   1      146.87      166.66     34.25 o 
  -6  14   1       25.07       15.81     13.11 o 
  -5  14   1      118.19      114.54     10.66 o 
  -4  14   1        4.75       14.35      5.04 o 
  -3  14   1      209.19      226.84     13.62 o 
  -2  14   1       56.64       70.90      7.19 o 
  -1  14   1       46.15       58.94      8.37 o 
   0  14   1      311.76      333.56     11.49 o 
   1  14   1        1.44        4.02      3.40 o 
   2  14   1      132.65      128.12     10.83 o 
   3  14   1       47.87       49.90      8.51 o 
   4  14   1      258.56      268.48     13.01 o 
   5  14   1       29.57       28.95      6.11 o 
   6  14   1      215.58      209.15     13.98 o 
  -6  15   1       62.75       60.47     11.36 o 
  -5  15   1       20.12       26.16      6.65 o 
  -4  15   1        3.80       10.02      5.05 o 
  -3  15   1      830.22      739.66     19.78 o 
  -2  15   1       28.54       39.73      8.68 o 
  -1  15   1      239.09      255.23     11.63 o 
   0  15   1        2.11        5.55      3.88 o 
   1  15   1       83.40       71.64      7.18 o 
   2  15   1     2056.61     1932.07     39.47 o 
   3  15   1      159.57      169.50     10.73 o 
   4  15   1       35.04       29.02      5.38 o 
   5  15   1       34.47       43.58      7.51 o 
   6  15   1        6.72       14.04     11.92 o 
  -6  16   1       14.05       15.48      6.28 o 
  -5  16   1        2.75       11.90      5.07 o 
  -4  16   1      111.21      153.87     24.04 o 
  -3  16   1     1962.44     1809.57     41.92 o 
  -2  16   1        0.52        2.00      4.57 o 
  -1  16   1       13.60       12.17      9.50 o 
   0  16   1       44.36       43.47      6.91 o 
   1  16   1       50.91       43.62      7.98 o 
   2  16   1     1319.89     1228.92     28.07 o 
   3  16   1       30.35       36.58      6.89 o 
   4  16   1      526.38      477.36     22.71 o 
   5  16   1      135.18      156.71     23.67 o 
   6  16   1        7.24       18.17      9.19 o 
  -6  17   1      207.61      192.09     23.05 o 
  -5  17   1        4.00        6.53      5.47 o 
  -4  17   1        0.48        2.81      5.25 o 
  -3  17   1       47.38       56.39      8.34 o 
  -2  17   1      578.79      555.36     18.53 o 
  -1  17   1      688.00      652.00     18.34 o 
   0  17   1      453.72      463.69     17.03 o 
   1  17   1      639.72      594.24     22.11 o 
   2  17   1      116.80      132.02      9.70 o 
   3  17   1       94.43       88.16     10.77 o 
   4  17   1      227.62      227.26     15.15 o 
   5  17   1      143.29      175.49     16.60 o 
   6  17   1      156.12      160.05     21.09 o 
  -5  18   1      161.46      191.42     18.47 o 
  -4  18   1       22.98       37.09     11.58 o 
  -3  18   1      408.28      398.20     18.13 o 
  -2  18   1      466.55      439.47     16.12 o 
  -1  18   1      464.82      450.43     28.06 o 
   0  18   1       22.16       26.43      8.00 o 
   1  18   1      210.92      205.52     18.58 o 
   2  18   1      488.42      460.36     25.15 o 
   3  18   1        0.18       13.29      5.97 o 
   4  18   1      459.12      446.67     25.95 o 
   5  18   1        3.90        2.50      4.73 o 
  -5  19   1      172.39      157.63     13.75 o 
  -4  19   1       23.53       33.42      7.34 o 
  -3  19   1       98.87      100.02     10.50 o 
  -2  19   1      115.80      120.89     12.24 o 
  -1  19   1      956.07      907.85     29.40 o 
   0  19   1      668.83      617.83     28.11 o 
   1  19   1       48.52       36.82      9.33 o 
   2  19   1       31.58       39.93      9.32 o 
   3  19   1        5.22        9.09      6.75 o 
   4  19   1       38.64       56.07      8.85 o 
   5  19   1       92.22       86.02     12.79 o 
  -5  20   1       19.77        8.02      9.74 o 
  -4  20   1       91.00       91.59     17.74 o 
  -3  20   1      205.74      210.86     23.89 o 
  -2  20   1      177.41      162.46     16.86 o 
  -1  20   1       20.43       22.59      8.97 o 
   0  20   1       29.80       26.66     11.65 o 
   1  20   1      160.67      162.92     14.49 o 
   2  20   1      491.60      464.28     27.83 o 
   3  20   1      153.62      127.69     17.46 o 
   4  20   1      207.89      173.84     13.77 o 
   5  20   1       10.99        9.06      9.94 o 
  -4  21   1       90.08       83.92     12.72 o 
  -3  21   1       14.48       32.93     11.09 o 
  -2  21   1      231.49      235.07     20.76 o 
  -1  21   1      170.19      182.81     25.66 o 
   0  21   1       72.31       83.33     14.91 o 
   1  21   1       48.80       69.16     14.08 o 
   2  21   1       89.64       96.15     12.00 o 
   3  21   1       17.64       23.54      9.78 o 
   4  21   1        7.14        9.92      6.15 o 
  -4  22   1        0.83       -0.99     13.48 o 
  -3  22   1        1.00        9.75      9.81 o 
  -2  22   1        0.80       11.80      9.85 o 
  -1  22   1       66.88       65.60     20.88 o 
   0  22   1       36.14       48.94     13.53 o 
   1  22   1       67.35       95.16     28.52 o 
   2  22   1      167.97      128.52     15.91 o 
   3  22   1       14.45       -0.10     11.20 o 
   4  22   1      126.61      113.37     20.31 o 
  -3  23   1       59.56       77.65     15.37 o 
  -2  23   1        0.15        0.65     10.52 o 
  -1  23   1       96.93       88.18     23.59 o 
   0  23   1       84.59       79.00     16.24 o 
   1  23   1       81.73      106.27     17.56 o 
   2  23   1        0.56       16.99     12.92 o 
   3  23   1        0.28        7.21      9.31 o 
  -3  24   1        4.43       17.71     27.89 o 
  -2  24   1        0.31       13.85     17.71 o 
  -1  24   1        4.33       29.53     17.78 o 
   0  24   1      425.63      423.39     37.82 o 
   1  24   1      104.65       84.54     16.70 o 
   2  24   1       36.01       31.15     17.47 o 
   3  24   1       67.74       77.01     34.12 o 
  -2  25   1       55.29       57.02     30.11 o 
  -1  25   1       81.88       60.48     24.82 o 
   0  25   1       12.40       60.26     19.35 o 
   1  25   1       33.62       39.81     19.08 o 
  -8   0   2        0.25        8.41     16.71 o 
  -7   0   2        1.64        4.08     14.01 o 
  -6   0   2       59.86       69.33     38.72 o 
  -5   0   2     2056.48     1967.95     66.16 o 
  -4   0   2        7.58       -2.15      6.64 o 
  -3   0   2      431.20      351.16     16.15 o 
  -2   0   2     4328.73     4611.75    126.62 o 
  -1   0   2     7068.64     9185.96    497.47 o 
   0   0   2     3881.50     3973.05    108.96 o 
   1   0   2        0.75        0.89      1.72 o 
   2   0   2     1038.65     1112.59     22.93 o 
   3   0   2        5.46       18.48      8.87 o 
   4   0   2      180.18      202.43     13.28 o 
   5   0   2       25.53       23.17      4.68 o 
   6   0   2     2443.63     2622.51     65.18 o 
   7   0   2      142.83      162.07     14.50 o 
   8   0   2       13.13        3.71     24.39 o 
  -8   1   2        3.61      -12.26     15.72 o 
  -7   1   2       42.62       42.84     24.82 o 
  -6   1   2        1.51       -7.77      7.92 o 
  -5   1   2       26.23        8.57      5.73 o 
  -4   1   2      237.86      257.65     13.56 o 
  -3   1   2        0.33        0.55      4.55 o 
  -2   1   2     3144.95     3183.98     70.34 o 
  -1   1   2     1050.92     1340.74    252.87 o 
   0   1   2     6330.43     6313.71    121.91 o 
   1   1   2     7065.34     7391.94    201.96 o 
   2   1   2     3611.18     3648.35     49.20 o 
   3   1   2     1431.97     1385.23     22.93 o 
   4   1   2      457.90      420.51      9.70 o 
   5   1   2       58.76       72.86      8.11 o 
   6   1   2      367.91      367.57     12.54 o 
   7   1   2       21.19       13.86      4.95 o 
   8   1   2        1.09        7.77      5.83 o 
  -8   2   2        5.27      -15.04     15.43 o 
  -7   2   2      565.27      574.14     29.11 o 
  -6   2   2      686.17      722.11     26.10 o 
  -5   2   2       48.06       40.13      7.27 o 
  -4   2   2      621.93      634.40     20.59 o 
  -3   2   2     2111.31     2378.38     55.04 o 
  -2   2   2     6034.68     5990.65    148.47 o 
  -1   2   2     5581.67     6044.83    443.78 o 
   0   2   2      120.71       96.96      3.52 o 
   1   2   2     1620.90     1628.06     24.81 o 
   2   2   2        0.87        1.90      1.96 o 
   3   2   2        3.63        4.01      1.85 o 
   4   2   2     1446.75     1463.60     25.36 o 
   5   2   2      449.95      442.22     16.17 o 
   6   2   2      539.20      684.76     46.95 o 
   7   2   2       13.02        5.19      5.07 o 
   8   2   2      103.62       97.81      9.17 o 
  -8   3   2       24.76       43.62     16.21 o 
  -7   3   2        4.78       -6.70     10.44 o 
  -6   3   2       18.82       20.43      8.44 o 
  -5   3   2      342.56      367.27     19.91 o 
  -4   3   2      734.63      711.78     20.52 o 
  -3   3   2     1333.33     1340.42     33.55 o 
  -2   3   2      113.30      102.02      7.20 o 
  -1   3   2       12.73       35.20      3.01 o 
   0   3   2     9425.60     9637.56    198.04 o 
   1   3   2     4316.72     4553.60     69.15 o 
   2   3   2      668.85      628.14     10.37 o 
   3   3   2        8.48       17.10      2.12 o 
   4   3   2      658.28      593.51     11.43 o 
   5   3   2     1234.82     1243.75     25.49 o 
   6   3   2       19.36       18.51      7.58 o 
   7   3   2      140.99      153.18     10.13 o 
   8   3   2        6.18       10.30     14.06 o 
  -8   4   2       16.69       20.85     15.50 o 
  -7   4   2       63.71       78.28      8.88 o 
  -6   4   2       10.38       19.81      6.83 o 
  -5   4   2       13.46       14.19      5.76 o 
  -4   4   2       86.16       89.70      7.84 o 
  -3   4   2       73.98       79.19      6.47 o 
  -2   4   2      179.27      188.22     15.53 o 
  -1   4   2     1044.20     1058.06     25.05 o 
   0   4   2      639.95      687.19     20.84 o 
   1   4   2    19084.11    19046.46    265.46 o 
   2   4   2      886.39      851.30     14.52 o 
   3   4   2      265.16      289.34      6.37 o 
   4   4   2      219.87      225.16     10.66 o 
   5   4   2      175.49      169.30      7.38 o 
   6   4   2      711.86      696.89     18.87 o 
   7   4   2        0.22        7.52      5.20 o 
   8   4   2        1.52       -4.93      5.16 o 
  -8   5   2       17.95       30.23     24.39 o 
  -7   5   2        8.89        9.48      5.79 o 
  -6   5   2      337.43      345.26     13.32 o 
  -5   5   2       33.90       37.57      6.96 o 
  -4   5   2       26.01       38.61      3.84 o 
  -3   5   2       18.56       13.16      2.18 o 
  -2   5   2     2853.01     3460.04    319.66 o 
  -1   5   2      696.15      661.13     19.85 o 
   0   5   2       14.04       28.40      3.53 o 
   1   5   2     7160.65     7220.99    102.00 o 
   2   5   2      156.25      190.36      7.09 o 
   3   5   2      264.50      286.61      6.62 o 
   4   5   2      134.17      138.81      9.25 o 
   5   5   2      246.95      273.18     15.65 o 
   6   5   2      256.28      266.95     11.27 o 
   7   5   2        1.86       -2.24      8.53 o 
  -7   6   2        2.66       -4.42      6.85 o 
  -6   6   2      101.59      130.33     11.81 o 
  -5   6   2       56.65       52.56      5.69 o 
  -4   6   2        4.88        5.38      3.75 o 
  -3   6   2       65.74       72.16      4.20 o 
  -2   6   2     3802.27     4920.06    416.56 o 
  -1   6   2      639.55      702.48     14.94 o 
   0   6   2       78.53       97.72      4.96 o 
   1   6   2      276.98      267.36      6.05 o 
   2   6   2      411.57      452.96     11.00 o 
   3   6   2      143.74      170.13      7.17 o 
   4   6   2       74.83       52.96      7.13 o 
   5   6   2       10.80        7.27      6.20 o 
   6   6   2        6.61        3.37      4.52 o 
   7   6   2      348.56      327.32     14.60 o 
  -7   7   2       11.06        1.02     12.84 o 
  -6   7   2      148.31      188.75     21.93 o 
  -5   7   2      217.73      216.18     15.15 o 
  -4   7   2      613.10      554.84     13.84 o 
  -3   7   2      819.22      803.03     17.84 o 
  -2   7   2     1070.97     1273.62    128.04 o 
  -1   7   2       36.06       48.94      3.96 o 
   0   7   2      119.67      133.60      6.36 o 
   1   7   2     3981.05     4061.35     56.88 o 
   2   7   2      374.38      383.36     10.20 o 
   3   7   2       81.88       88.85      5.08 o 
   4   7   2     1200.62     1173.46     24.89 o 
   5   7   2      173.35      153.53      9.33 o 
   6   7   2       24.30       20.09      5.28 o 
   7   7   2       54.00       52.87      7.77 o 
  -7   8   2       19.29       35.25     19.37 o 
  -6   8   2        0.87        2.49     12.45 o 
  -5   8   2      155.82      176.59     13.83 o 
  -4   8   2       25.00       13.50      3.29 o 
  -3   8   2      257.86      246.31     11.56 o 
  -2   8   2       55.25       66.01      4.51 o 
  -1   8   2      168.77      173.57      8.63 o 
   0   8   2     1173.77     1223.14     27.76 o 
   1   8   2      649.56      707.14     12.49 o 
   2   8   2        5.23       10.38      2.93 o 
   3   8   2      409.88      387.36     13.36 o 
   4   8   2      727.93      675.08     16.92 o 
   5   8   2      847.04      819.19     21.05 o 
   6   8   2       82.81       84.91      8.23 o 
   7   8   2        2.58        8.07      5.74 o 
  -7   9   2      240.22      292.76     13.62 o 
  -6   9   2       41.33       58.06     15.69 o 
  -5   9   2      382.54      364.27     13.41 o 
  -4   9   2      778.20      747.50     17.80 o 
  -3   9   2      133.48      139.17      7.35 o 
  -2   9   2      384.11      419.06     12.26 o 
  -1   9   2     1079.92     1137.67     23.93 o 
   0   9   2        5.78        7.43      2.58 o 
   1   9   2     4785.00     4979.59     69.78 o 
   2   9   2     2472.43     2578.19     40.89 o 
   3   9   2       74.63       48.04      5.22 o 
   4   9   2      428.74      438.94     13.42 o 
   5   9   2      188.20      207.74     11.40 o 
   6   9   2       27.43       19.60      8.14 o 
   7   9   2        6.91        6.85      5.46 o 
  -7  10   2      133.37      166.49     11.80 o 
  -6  10   2      556.19      595.69     19.43 o 
  -5  10   2      137.03      169.69     17.73 o 
  -4  10   2        4.01        6.05      3.52 o 
  -3  10   2       17.21        3.18      5.46 o 
  -2  10   2      757.83      723.03     16.89 o 
  -1  10   2      446.42      428.24     12.04 o 
   0  10   2      194.19      199.39      9.91 o 
   1  10   2       80.32       79.31      4.50 o 
   2  10   2     2318.84     2254.06     39.62 o 
   3  10   2       35.66       25.77      4.37 o 
   4  10   2      343.16      337.56     12.49 o 
   5  10   2      114.62      102.60      8.26 o 
   6  10   2      199.39      209.61     16.83 o 
   7  10   2      347.27      340.89     16.53 o 
  -7  11   2        0.77       -4.50     11.69 o 
  -6  11   2       45.98       41.61      9.36 o 
  -5  11   2      200.81      203.95     13.64 o 
  -4  11   2       15.00       14.99      5.13 o 
  -3  11   2      430.32      390.51     12.07 o 
  -2  11   2      831.85      784.63     20.90 o 
  -1  11   2     1267.51     1329.41     24.67 o 
   0  11   2       39.75       49.91      3.75 o 
   1  11   2       62.89      103.75      5.26 o 
   2  11   2      463.41      417.13     11.81 o 
   3  11   2     2951.92     2716.00     57.27 o 
   4  11   2      114.32      124.08     11.88 o 
   5  11   2       30.85       24.87      7.70 o 
   6  11   2       50.58       62.12     12.14 o 
   7  11   2       16.23       22.15      6.57 o 
  -7  12   2       10.24       -1.52      4.81 o 
  -6  12   2       49.69       70.17      9.60 o 
  -5  12   2      249.37      229.70     12.50 o 
  -4  12   2       45.54       38.79      6.20 o 
  -3  12   2      174.02      189.54     10.05 o 
  -2  12   2      169.53      178.86     10.19 o 
  -1  12   2      167.49      158.34     10.55 o 
   0  12   2     1162.36     1129.01     21.10 o 
   1  12   2     1026.22      955.41     18.25 o 
   2  12   2      718.16      724.98     16.81 o 
   3  12   2      886.25      887.86     21.40 o 
   4  12   2        2.14       -3.80      3.80 o 
   5  12   2      213.24      205.75     11.85 o 
   6  12   2      111.05       84.51     13.91 o 
   7  12   2      158.82      167.27     17.21 o 
  -7  13   2       47.83       49.01     18.71 o 
  -6  13   2       69.11       52.85      8.97 o 
  -5  13   2       20.40       15.98      5.42 o 
  -4  13   2      206.54      203.69     17.75 o 
  -3  13   2      553.17      508.77     16.72 o 
  -2  13   2      180.69      196.51     13.97 o 
  -1  13   2       24.27       19.23      5.76 o 
   0  13   2       91.93      129.98     10.12 o 
   1  13   2      194.67      216.28      9.26 o 
   2  13   2      524.56      476.51     17.12 o 
   3  13   2       43.65       50.97      6.93 o 
   4  13   2       22.99       33.29      7.72 o 
   5  13   2        1.21        5.40      6.98 o 
   6  13   2       32.54       16.92      9.91 o 
   7  13   2       41.30       42.95     35.21 o 
  -6  14   2       63.89       70.32     14.20 o 
  -5  14   2        4.42       13.52      5.29 o 
  -4  14   2      228.63      241.95     12.56 o 
  -3  14   2       57.48       56.78      9.50 o 
  -2  14   2      353.43      359.37     18.59 o 
  -1  14   2     1208.65     1171.93     26.03 o 
   0  14   2      309.07      339.21     12.00 o 
   1  14   2      112.91      112.53      7.19 o 
   2  14   2       16.07       21.80      5.42 o 
   3  14   2      520.94      484.36     16.26 o 
   4  14   2        0.14        5.44      3.59 o 
   5  14   2      160.77      159.67     10.85 o 
   6  14   2      200.68      216.82     15.12 o 
  -6  15   2        0.33        7.62      8.68 o 
  -5  15   2       62.83       71.14      8.64 o 
  -4  15   2      202.22      210.04     27.53 o 
  -3  15   2      286.38      264.65     14.26 o 
  -2  15   2      238.95      274.17     17.48 o 
  -1  15   2        1.71        3.24      5.05 o 
   0  15   2      425.33      447.49     20.90 o 
   1  15   2      308.56      295.37     12.42 o 
   2  15   2      340.79      356.06     18.28 o 
   3  15   2      185.18      197.01     11.47 o 
   4  15   2      260.03      257.25     18.79 o 
   5  15   2      199.19      186.79     12.13 o 
   6  15   2       14.22       28.62      6.66 o 
  -6  16   2       54.38       65.25      8.54 o 
  -5  16   2      183.60      192.40     16.44 o 
  -4  16   2        2.25       12.71      4.99 o 
  -3  16   2       86.29       88.08     14.02 o 
  -2  16   2       68.26       91.46      8.02 o 
  -1  16   2        1.34       -3.66      3.66 o 
   0  16   2        6.71        1.86      4.78 o 
   1  16   2       96.12       95.99     17.95 o 
   2  16   2      188.04      195.78     13.00 o 
   3  16   2       99.87       98.80      8.37 o 
   4  16   2      400.22      383.93     16.46 o 
   5  16   2       16.95        4.17      6.16 o 
   6  16   2        0.10       17.03     14.13 o 
  -6  17   2      112.48      106.77     27.72 o 
  -5  17   2        6.65        1.73      4.13 o 
  -4  17   2        9.86       14.02      6.02 o 
  -3  17   2       22.55       15.05      6.14 o 
  -2  17   2      406.43      404.57     16.69 o 
  -1  17   2      224.19      244.88     12.62 o 
   0  17   2        4.82        7.49      6.05 o 
   1  17   2       50.89       48.19      8.73 o 
   2  17   2       35.24       44.48      6.30 o 
   3  17   2       50.53       53.91      7.31 o 
   4  17   2      124.81      121.73     10.35 o 
   5  17   2       75.38       67.36      9.24 o 
   6  17   2      110.14      149.98     30.34 o 
  -5  18   2      108.07       98.45     10.84 o 
  -4  18   2       36.09       29.28      9.72 o 
  -3  18   2       77.73       93.04     12.76 o 
  -2  18   2       29.01       31.43      8.03 o 
  -1  18   2      122.35      124.79     18.05 o 
   0  18   2       27.31       38.12      8.40 o 
   1  18   2       32.91       27.62      9.32 o 
   2  18   2       60.44       62.11      8.55 o 
   3  18   2       27.87       24.53      8.94 o 
   4  18   2       85.87      107.93      9.95 o 
   5  18   2        7.53        6.24      8.27 o 
  -5  19   2       16.00       21.01      7.78 o 
  -4  19   2        0.02       18.14      5.74 o 
  -3  19   2        2.91       12.39      6.08 o 
  -2  19   2       89.18       85.33     12.17 o 
  -1  19   2       52.60       54.58     12.91 o 
   0  19   2       31.02       41.99     12.23 o 
   1  19   2      426.45      421.84     31.94 o 
   2  19   2      206.56      209.77     16.05 o 
   3  19   2      143.41      157.38     14.71 o 
   4  19   2        6.50        6.00      5.81 o 
   5  19   2       26.43       28.82     10.34 o 
  -5  20   2        7.08        4.37      8.86 o 
  -4  20   2        7.67       14.26      9.49 o 
  -3  20   2       77.00       98.14     10.59 o 
  -2  20   2      144.22      158.47     26.51 o 
  -1  20   2       55.35       39.08     10.31 o 
   0  20   2      125.47      121.23     16.00 o 
   1  20   2      357.99      360.16     25.66 o 
   2  20   2        0.10       -2.70      6.55 o 
   3  20   2        8.77       12.11      9.65 o 
   4  20   2       96.61      104.62     11.91 o 
   5  20   2      233.26      210.27     19.20 o 
  -4  21   2        2.47        4.40      5.28 o 
  -3  21   2       96.61       98.70     27.98 o 
  -2  21   2      198.13      190.74     18.96 o 
  -1  21   2      125.56      122.76     15.83 o 
   0  21   2      342.23      376.92     26.59 o 
   1  21   2       52.14       57.78     15.90 o 
   2  21   2      220.87      256.67     18.57 o 
   3  21   2      203.09      179.43     21.51 o 
   4  21   2       33.58       16.14      7.94 o 
  -4  22   2        5.52       18.08     10.71 o 
  -3  22   2        1.40       18.84      9.56 o 
  -2  22   2      211.32      204.61     19.75 o 
  -1  22   2      637.27      615.52     41.15 o 
   0  22   2      293.55      380.01     34.29 o 
   1  22   2       25.37       45.68     16.01 o 
   2  22   2      177.24      199.66     17.17 o 
   3  22   2      123.99      121.61     23.16 o 
   4  22   2        0.12       14.58      7.40 o 
  -3  23   2      152.06      143.02     32.12 o 
  -2  23   2       47.83       62.57     27.92 o 
  -1  23   2      297.30      315.16     32.65 o 
   0  23   2        5.60       22.78     17.03 o 
   1  23   2       52.90       86.17     16.35 o 
   2  23   2       46.50       78.06     18.71 o 
   3  23   2        4.36       13.83     18.05 o 
  -2  24   2      101.36       96.61     23.17 o 
  -1  24   2       14.99        9.39     15.67 o 
   0  24   2      462.27      493.27     40.72 o 
   1  24   2        7.59       25.39     13.28 o 
   2  24   2        7.09       16.67     20.86 o 
  -1  25   2      126.50      102.42     23.28 o 
   0  25   2      185.20      166.83     28.95 o 
   1  25   2        0.26       14.75     23.02 o 
  -8   1   3        9.73        4.68     12.45 o 
  -7   1   3        0.53       -8.94      9.04 o 
  -6   1   3        0.05       -5.33      7.84 o 
  -5   1   3      789.40      763.43     28.98 o 
  -4   1   3      258.84      287.76     19.98 o 
  -3   1   3      224.01      226.27     21.57 o 
  -2   1   3      983.03     1060.48     26.85 o 
  -1   1   3       72.09       75.85     18.84 o 
   0   1   3      561.64      499.77     11.45 o 
   1   1   3      214.68      229.73      5.32 o 
   2   1   3        6.26        3.76      1.60 o 
   3   1   3       78.13       84.56      3.53 o 
   4   1   3      165.70      191.30      9.46 o 
   5   1   3      213.01      241.77      8.90 o 
   6   1   3      822.82      813.58     19.98 o 
   7   1   3      127.20      117.70      9.36 o 
   8   1   3        1.05       -4.07     16.46 o 
  -8   2   3       38.22       40.01     27.54 o 
  -7   2   3        0.29        3.41      9.18 o 
  -6   2   3       19.46       10.27      7.90 o 
  -5   2   3      373.21      378.79     20.98 o 
  -4   2   3       50.65       40.01      6.79 o 
  -3   2   3       17.12       40.76      6.42 o 
  -2   2   3      191.49      178.54     17.76 o 
  -1   2   3      971.18      931.01    113.00 o 
   0   2   3     1279.02     1258.31     24.62 o 
   1   2   3     3197.00     3206.11     47.71 o 
   2   2   3       85.88      116.90      4.29 o 
   3   2   3      469.29      486.17      9.08 o 
   4   2   3       72.43       91.97      6.20 o 
   5   2   3      427.99      439.67     12.58 o 
   6   2   3        0.28       -4.42      4.42 o 
   7   2   3        0.06       11.24      5.01 o 
   8   2   3       67.54       61.42     13.69 o 
  -8   3   3       51.82       63.19     24.89 o 
  -7   3   3      192.59      201.59     24.98 o 
  -6   3   3      897.28      875.28     29.85 o 
  -5   3   3       19.56       13.64      5.89 o 
  -4   3   3      505.30      503.00     17.87 o 
  -3   3   3      142.71      164.64     11.41 o 
  -2   3   3     3557.30     3854.18    158.05 o 
  -1   3   3     4628.88     4606.15     70.11 o 
   0   3   3      797.50      830.42     14.51 o 
   1   3   3      245.54      226.32      5.11 o 
   2   3   3        1.27        0.82      1.62 o 
   3   3   3      431.80      437.87      8.63 o 
   4   3   3       74.55       81.58      5.26 o 
   5   3   3        3.08        3.98      5.08 o 
   6   3   3      439.92      439.64     16.26 o 
   7   3   3       74.06       92.65      8.86 o 
   8   3   3       17.07        2.38      7.14 o 
  -8   4   3       50.44       58.60     18.57 o 
  -7   4   3       11.70       26.96     14.52 o 
  -6   4   3       32.42       23.83      8.26 o 
  -5   4   3      131.16      178.82     11.51 o 
  -4   4   3     1869.11     1766.51     37.11 o 
  -3   4   3     1020.79     1011.11     24.51 o 
  -2   4   3        6.27        7.15      3.19 o 
  -1   4   3     2949.79     3240.62    119.79 o 
   0   4   3        7.67       12.91      2.37 o 
   1   4   3     1450.37     1396.37     20.56 o 
   2   4   3     1140.84     1152.60     22.82 o 
   3   4   3       42.97       39.20      3.01 o 
   4   4   3     1282.56     1179.04     23.09 o 
   5   4   3      283.03      360.76     22.49 o 
   6   4   3      221.34      207.43     10.17 o 
   7   4   3      283.78      291.22     16.04 o 
  -7   5   3      108.04      106.94     10.78 o 
  -6   5   3      138.42      181.45     21.07 o 
  -5   5   3       70.65       71.35      7.81 o 
  -4   5   3      523.35      469.99     14.22 o 
  -3   5   3      117.17      107.79      6.82 o 
  -2   5   3      649.18      655.92     48.45 o 
  -1   5   3      214.19      242.18      9.40 o 
   0   5   3     2430.27     2381.77     44.48 o 
   1   5   3      119.84      169.62      5.01 o 
   2   5   3     1194.21     1307.32     23.40 o 
   3   5   3       74.05       80.85      5.43 o 
   4   5   3       40.70       41.89      4.37 o 
   5   5   3      232.08      267.43     10.87 o 
   6   5   3      234.37      237.45     11.64 o 
   7   5   3      795.79      730.39     21.87 o 
  -7   6   3       10.76       15.42      6.80 o 
  -6   6   3      327.95      357.94     29.78 o 
  -5   6   3      296.16      308.27     16.56 o 
  -4   6   3       26.85       28.15      4.20 o 
  -3   6   3      434.62      404.08     16.94 o 
  -2   6   3       25.09       12.59      3.59 o 
  -1   6   3      290.38      314.39      8.08 o 
   0   6   3       42.72       52.10      4.20 o 
   1   6   3       64.03      119.50      4.81 o 
   2   6   3     1021.20      873.04     26.77 o 
   3   6   3     1444.56     1467.04     26.23 o 
   4   6   3      918.58      919.29     20.75 o 
   5   6   3       39.43       35.37      5.62 o 
   6   6   3        0.13       -4.33      4.95 o 
   7   6   3       12.21        2.11      5.45 o 
  -7   7   3       89.72      112.03     14.37 o 
  -6   7   3      105.66      162.78     16.52 o 
  -5   7   3        1.35       -0.71      4.90 o 
  -4   7   3       34.32       26.06      5.34 o 
  -3   7   3      199.31      243.02     11.25 o 
  -2   7   3     1484.15     2034.64    187.66 o 
  -1   7   3     2757.05     2619.87     62.21 o 
   0   7   3     2270.29     2380.34     88.69 o 
   1   7   3     5344.79     5458.57     72.28 o 
   2   7   3      143.10      143.67      6.30 o 
   3   7   3       40.23       35.65      6.17 o 
   4   7   3       21.32       23.22      5.28 o 
   5   7   3      277.46      271.59     11.49 o 
   6   7   3       15.77       27.41      6.53 o 
   7   7   3       44.59       47.75      8.60 o 
  -7   8   3      426.57      444.03     39.86 o 
  -6   8   3       12.98       16.69     10.29 o 
  -5   8   3      286.69      292.69     29.26 o 
  -4   8   3     1398.14     1278.87     28.94 o 
  -3   8   3       32.47       32.86      4.60 o 
  -2   8   3      491.61      594.74     51.48 o 
  -1   8   3      198.51      208.27      6.55 o 
   0   8   3      413.74      405.34     17.84 o 
   1   8   3       84.19       95.68      4.48 o 
   2   8   3     8971.70     9065.66    133.35 o 
   3   8   3      909.90      864.03     19.66 o 
   4   8   3     1204.58     1164.92     25.50 o 
   5   8   3       49.34       53.71      6.21 o 
   6   8   3       40.38       40.47      6.42 o 
   7   8   3      140.72      153.49     15.60 o 
  -7   9   3        7.01       12.13      8.75 o 
  -6   9   3      187.04      206.74     16.42 o 
  -5   9   3      113.92      106.53     11.68 o 
  -4   9   3       83.04       86.81     11.42 o 
  -3   9   3       46.67       62.64      7.95 o 
  -2   9   3      845.92      774.53     18.05 o 
  -1   9   3     2007.21     2184.12     60.32 o 
   0   9   3     1231.07     1261.43     55.87 o 
   1   9   3      375.73      332.04      7.65 o 
   2   9   3     4057.70     4020.82     58.57 o 
   3   9   3       38.50       47.78      6.21 o 
   4   9   3      331.48      310.80     20.22 o 
   5   9   3        8.31       10.73      4.12 o 
   6   9   3       77.01       83.88     13.07 o 
   7   9   3      386.48      388.50     17.67 o 
  -7  10   3       27.55       13.95      9.18 o 
  -6  10   3        0.03        3.22      7.55 o 
  -5  10   3       11.48        4.26      7.85 o 
  -4  10   3       16.44        9.71      4.16 o 
  -3  10   3      243.80      288.25     18.73 o 
  -2  10   3       18.03       22.66      4.26 o 
  -1  10   3     2820.59     3081.70     88.06 o 
   0  10   3     1173.32     1401.76     61.38 o 
   1  10   3        0.04       -0.09      2.22 o 
   2  10   3     1157.06     1206.38     22.58 o 
   3  10   3      111.62       99.71      8.48 o 
   4  10   3      375.52      374.39     17.26 o 
   5  10   3        0.98        5.00      8.43 o 
   6  10   3      110.84       89.23     14.55 o 
   7  10   3        5.19       11.94      5.93 o 
  -7  11   3       24.75       22.68     13.65 o 
  -6  11   3       18.74       10.29      8.20 o 
  -5  11   3        9.06       14.96      5.00 o 
  -4  11   3        0.16        1.14      3.76 o 
  -3  11   3      216.99      223.67     12.25 o 
  -2  11   3       41.86       44.61      6.19 o 
  -1  11   3      608.81      656.78     27.32 o 
   0  11   3       17.54       26.25      3.27 o 
   1  11   3       47.53       59.74      4.58 o 
   2  11   3     1189.33     1124.55     21.77 o 
   3  11   3      131.98      124.59      8.17 o 
   4  11   3        0.70        8.08      5.99 o 
   5  11   3      473.14      494.29     16.21 o 
   6  11   3       17.03       15.42      5.79 o 
   7  11   3        0.11       11.56      7.07 o 
  -7  12   3       73.94       97.39     17.01 o 
  -6  12   3       55.56       60.58     14.27 o 
  -5  12   3        3.24       11.19      9.41 o 
  -4  12   3      255.17      225.12     22.17 o 
  -3  12   3        0.85        3.64      3.79 o 
  -2  12   3       24.24       24.83      4.89 o 
  -1  12   3      394.20      458.33     14.99 o 
   0  12   3        2.32        1.57      2.55 o 
   1  12   3       97.71      127.22      7.11 o 
   2  12   3     1693.99     1658.01     29.79 o 
   3  12   3     1921.95     1862.69     37.67 o 
   4  12   3       61.89       72.10      7.46 o 
   5  12   3       36.30       39.24      6.20 o 
   6  12   3        2.06       12.54      5.29 o 
   7  12   3       28.52       42.13      9.21 o 
  -7  13   3       32.75       51.54     41.10 o 
  -6  13   3      219.33      221.26     12.87 o 
  -5  13   3        9.49        4.55      5.50 o 
  -4  13   3      106.26      115.48      9.42 o 
  -3  13   3      292.93      296.91     13.50 o 
  -2  13   3        0.51        6.00      5.83 o 
  -1  13   3      391.04      468.89     24.59 o 
   0  13   3      899.39      888.93     29.06 o 
   1  13   3       15.03       22.36      7.03 o 
   2  13   3       43.83       55.41      7.00 o 
   3  13   3      235.72      264.15     12.10 o 
   4  13   3       41.11       44.24      7.91 o 
   5  13   3        6.78       19.05      6.38 o 
   6  13   3      109.45      114.02     13.21 o 
  -6  14   3      192.45      243.43     19.78 o 
  -5  14   3      148.03      152.08     11.73 o 
  -4  14   3       96.50       84.30      8.46 o 
  -3  14   3       47.25       36.74      8.14 o 
  -2  14   3      195.09      200.22     12.06 o 
  -1  14   3      242.83      291.05     12.12 o 
   0  14   3      753.84      750.97     18.81 o 
   1  14   3       21.86       14.71      4.12 o 
   2  14   3     1181.06     1102.13     23.89 o 
   3  14   3      623.57      608.31     17.45 o 
   4  14   3        0.07       -3.36      4.40 o 
   5  14   3      200.73      222.17     14.12 o 
   6  14   3       12.82       19.72      5.88 o 
  -6  15   3       40.59       44.51     12.20 o 
  -5  15   3      159.47      164.11     16.67 o 
  -4  15   3       27.10       26.31      5.44 o 
  -3  15   3        0.12        6.32      5.01 o 
  -2  15   3      163.91      172.28     11.51 o 
  -1  15   3      349.98      369.72     13.11 o 
   0  15   3      383.00      388.62     21.89 o 
   1  15   3      270.81      297.98     13.99 o 
   2  15   3       60.38       74.13      7.13 o 
   3  15   3      116.27      105.62      8.87 o 
   4  15   3      168.65      174.28     11.34 o 
   5  15   3      304.76      355.99     19.49 o 
   6  15   3      196.72      206.58     16.59 o 
  -6  16   3       29.16       26.24      9.86 o 
  -5  16   3       28.43       29.65      6.87 o 
  -4  16   3       43.12       40.55      9.99 o 
  -3  16   3       91.70      101.32      9.71 o 
  -2  16   3      229.93      224.84     13.43 o 
  -1  16   3       30.36       25.12      5.38 o 
   0  16   3      152.23      166.37      9.95 o 
   1  16   3      402.27      409.63     18.99 o 
   2  16   3       64.26       74.72      7.28 o 
   3  16   3      793.57      697.55     19.69 o 
   4  16   3      347.82      354.79     15.72 o 
   5  16   3       21.26       23.44      8.61 o 
   6  16   3       90.97      102.02     10.82 o 
  -6  17   3        0.94       30.71     22.79 o 
  -5  17   3      365.59      382.69     17.63 o 
  -4  17   3      367.09      316.21     30.80 o 
  -3  17   3       25.08       18.44      6.38 o 
  -2  17   3      161.62      158.80     11.67 o 
  -1  17   3      136.56      160.52     10.22 o 
   0  17   3      122.10      130.85     12.18 o 
   1  17   3      113.26      115.23     11.66 o 
   2  17   3       31.39       31.94      6.77 o 
   3  17   3       89.61       81.17     10.83 o 
   4  17   3        1.13        7.02      4.96 o 
   5  17   3        4.87       10.22      5.24 o 
   6  17   3       10.70       -0.88     25.27 o 
  -5  18   3       79.68       54.86      8.46 o 
  -4  18   3      158.54      143.54     12.24 o 
  -3  18   3      635.62      565.63     20.57 o 
  -2  18   3       25.37       16.42      7.05 o 
  -1  18   3      207.66      201.75     14.74 o 
   0  18   3       38.96       37.56      8.52 o 
   1  18   3      216.98      223.52     16.93 o 
   2  18   3       21.73       31.61      9.36 o 
   3  18   3      158.65      171.99     11.93 o 
   4  18   3      211.09      199.62     12.96 o 
   5  18   3       75.64       56.37     11.75 o 
  -5  19   3       71.11       84.56     13.97 o 
  -4  19   3      187.62      183.81     22.64 o 
  -3  19   3      121.50      109.50     12.15 o 
  -2  19   3      142.21      137.39     11.47 o 
  -1  19   3      466.15      476.37     24.94 o 
   0  19   3      526.19      510.73     26.63 o 
   1  19   3       67.53       48.08      8.83 o 
   2  19   3       15.20       12.46      7.51 o 
   3  19   3        1.82        0.13      5.75 o 
   4  19   3      104.78       93.86     10.00 o 
   5  19   3       41.48       23.62     12.18 o 
  -5  20   3      217.19      233.91     35.37 o 
  -4  20   3       87.82      118.48     12.16 o 
  -3  20   3        0.88        6.56      5.97 o 
  -2  20   3      832.63      755.56     32.55 o 
  -1  20   3        8.97       17.32      8.73 o 
   0  20   3       46.05       73.97     13.83 o 
   1  20   3       41.48       28.65     12.60 o 
   2  20   3       27.46       27.77      8.62 o 
   3  20   3       68.56       59.48     11.23 o 
   4  20   3        2.64        7.97      6.33 o 
   5  20   3        2.65        3.95     13.29 o 
  -4  21   3        1.56       15.16      6.04 o 
  -3  21   3        0.09        4.37      6.30 o 
  -2  21   3       30.27       31.10     15.55 o 
  -1  21   3        1.77       -2.29      8.40 o 
   0  21   3        1.61        7.40     13.99 o 
   1  21   3      368.75      369.89     26.30 o 
   2  21   3       31.77       39.14     14.51 o 
   3  21   3       15.99       35.20     10.08 o 
   4  21   3      154.00      163.18     20.72 o 
  -4  22   3        3.36       21.71     12.08 o 
  -3  22   3      171.22      126.37     18.05 o 
  -2  22   3       36.41       27.59     13.33 o 
  -1  22   3       16.40       25.12     17.13 o 
   0  22   3       40.42       42.87     18.12 o 
   1  22   3      154.19      157.14     19.11 o 
   2  22   3       30.90       39.90     13.74 o 
   3  22   3        7.15       -0.72      7.42 o 
   4  22   3        0.10        8.11     10.22 o 
  -3  23   3        7.79       22.20     13.07 o 
  -2  23   3       55.64       49.97     18.90 o 
  -1  23   3        3.66       42.91     17.99 o 
   0  23   3       93.17       95.80     20.47 o 
   1  23   3        1.91        4.76     14.13 o 
   2  23   3       16.37       33.67     13.63 o 
   3  23   3       41.31       40.03     12.62 o 
  -2  24   3       37.62       50.93     20.05 o 
  -1  24   3       94.87      121.52     23.11 o 
   0  24   3      120.69      140.12     24.20 o 
   1  24   3        0.05       15.67     14.58 o 
   2  24   3        1.17       16.02     12.90 o 
  -1  25   3       25.35       43.68     29.67 o 
   0  25   3       35.45       56.75     18.43 o 
   1  25   3       45.52       33.86     25.53 o 
  -8   0   4      458.92      510.62     45.61 o 
  -7   0   4        2.08       -3.07     12.96 o 
  -6   0   4     1305.97     1249.27     60.50 o 
  -5   0   4     1281.66     1227.81     57.40 o 
  -4   0   4      539.09      528.89     31.72 o 
  -3   0   4       14.66       23.31      8.64 o 
  -2   0   4      497.25      470.13     18.49 o 
  -1   0   4     1985.66     1770.78    108.23 o 
   0   0   4      155.02      198.68     14.71 o 
   1   0   4     1040.24      982.08     28.96 o 
   2   0   4      123.04      199.56     16.03 o 
   3   0   4      657.72      716.74     19.37 o 
   4   0   4      166.87      195.47     11.58 o 
   5   0   4      926.78      883.21     30.73 o 
   6   0   4        1.83        9.51      6.50 o 
   7   0   4       47.12       31.06     25.63 o 
   8   0   4       19.55       28.04     39.30 o 
  -8   1   4       39.09       -2.86     17.03 o 
  -7   1   4       11.65       24.56     12.89 o 
  -6   1   4      250.26      295.55     19.94 o 
  -5   1   4      657.42      621.38     26.02 o 
  -4   1   4      846.92      831.23     29.58 o 
  -3   1   4     2324.07     2315.14     54.94 o 
  -2   1   4      513.51      465.92     14.80 o 
  -1   1   4       38.30       33.62      3.80 o 
   0   1   4       15.44       21.85      2.74 o 
   1   1   4      195.00      191.61      6.56 o 
   2   1   4      434.32      494.93     13.67 o 
   3   1   4      112.04       93.68      4.46 o 
   4   1   4      142.90      155.16     10.17 o 
   5   1   4       87.89       97.03      7.93 o 
   6   1   4       35.02       34.97      6.02 o 
   7   1   4      118.09      113.07     13.45 o 
   8   1   4      230.62      198.21     37.16 o 
  -8   2   4       36.42       53.72     20.60 o 
  -7   2   4      266.90      281.31     20.50 o 
  -6   2   4      437.05      469.68     24.30 o 
  -5   2   4        1.86       -5.83      6.33 o 
  -4   2   4       41.59       50.74      7.85 o 
  -3   2   4      604.70      719.43     21.80 o 
  -2   2   4     1187.37     1151.57     29.12 o 
  -1   2   4     4564.48     4559.33     72.35 o 
   0   2   4     1180.98     1157.60     19.48 o 
   1   2   4      258.20      262.68      5.99 o 
   2   2   4     4161.93     4164.55     80.14 o 
   3   2   4      748.76      813.10     15.15 o 
   4   2   4      339.89      339.01     10.42 o 
   5   2   4        0.76       -2.57      4.29 o 
   6   2   4       60.66       68.22      7.63 o 
   7   2   4      244.18      246.34     22.20 o 
  -8   3   4       64.46       63.66     42.18 o 
  -7   3   4       69.46       65.33     26.59 o 
  -6   3   4      386.57      398.03     19.79 o 
  -5   3   4      285.10      312.89     18.41 o 
  -4   3   4     1687.56     1549.24     36.33 o 
  -3   3   4      617.73      561.90     16.08 o 
  -2   3   4     1761.50     1956.32     35.12 o 
  -1   3   4     2742.13     2767.25     46.90 o 
   0   3   4      235.70      278.73      6.70 o 
   1   3   4     3741.38     3732.25     53.91 o 
   2   3   4     1557.15     1661.18     31.44 o 
   3   3   4     1409.01     1426.75     23.91 o 
   4   3   4      526.61      517.96     12.97 o 
   5   3   4      723.79      740.99     18.32 o 
   6   3   4        0.13        3.63      5.23 o 
   7   3   4       62.38       48.83      7.25 o 
  -7   4   4      152.80      136.81     21.21 o 
  -6   4   4       74.83       64.40     10.15 o 
  -5   4   4       32.35       23.60      8.29 o 
  -4   4   4        7.99        3.18      4.73 o 
  -3   4   4      331.69      364.83     23.38 o 
  -2   4   4      163.02      157.92      5.95 o 
  -1   4   4       67.13       84.89      5.31 o 
   0   4   4      207.17      217.58      8.26 o 
   1   4   4      815.74      785.05     13.51 o 
   2   4   4        0.72       -0.20      2.18 o 
   3   4   4      556.50      643.84     13.00 o 
   4   4   4       32.80       45.46      5.47 o 
   5   4   4      555.43      542.85     16.22 o 
   6   4   4       78.93       96.65      8.89 o 
   7   4   4        3.39       -1.21      9.20 o 
  -7   5   4       26.46       23.29      7.73 o 
  -6   5   4        4.05       10.51      9.63 o 
  -5   5   4        0.15        6.52      5.76 o 
  -4   5   4      549.45      563.59     17.82 o 
  -3   5   4      153.49      157.40     10.04 o 
  -2   5   4       18.55       38.49      5.52 o 
  -1   5   4     1059.97     1155.44     21.84 o 
   0   5   4        5.65        5.55      2.24 o 
   1   5   4     2323.40     2430.26     33.52 o 
   2   5   4        2.33        6.18      2.25 o 
   3   5   4      153.53      137.48      8.03 o 
   4   5   4      255.96      283.88     20.68 o 
   5   5   4      114.20      146.64      8.68 o 
   6   5   4      133.74      148.19      9.71 o 
   7   5   4        0.87        5.70      7.28 o 
  -7   6   4       96.31      111.84     11.89 o 
  -6   6   4      153.93      163.46     17.32 o 
  -5   6   4        8.78        8.89      4.84 o 
  -4   6   4      425.80      411.57     15.22 o 
  -3   6   4      706.68      756.59     22.92 o 
  -2   6   4      371.59      492.87     23.77 o 
  -1   6   4     1190.23     1255.74     22.83 o 
   0   6   4      155.81      176.40      7.25 o 
   1   6   4       39.90       54.73      3.57 o 
   2   6   4       45.25       70.42      4.51 o 
   3   6   4       52.27       48.51      4.75 o 
   4   6   4       97.81       88.97      6.27 o 
   5   6   4      384.58      365.22     12.53 o 
   6   6   4      255.85      273.60     13.21 o 
   7   6   4      144.32      158.24     11.62 o 
  -7   7   4       10.68        9.35      8.28 o 
  -6   7   4       16.67        2.95      7.61 o 
  -5   7   4      497.52      494.45     17.39 o 
  -4   7   4       12.04       14.33      5.35 o 
  -3   7   4      196.72      220.92     16.22 o 
  -2   7   4      211.28      227.05     15.13 o 
  -1   7   4     1588.91     1723.24     33.52 o 
   0   7   4        4.58        0.70      2.27 o 
   1   7   4      138.89      182.49      5.94 o 
   2   7   4       42.22       68.66      4.52 o 
   3   7   4       12.08       17.40      5.15 o 
   4   7   4      416.49      365.91     24.91 o 
   5   7   4        0.01        1.85      3.81 o 
   6   7   4       20.40       28.42      6.56 o 
   7   7   4        0.46       -5.64      5.64 o 
  -7   8   4       55.42       62.59     12.37 o 
  -6   8   4       42.03       52.35      9.29 o 
  -5   8   4      130.67      114.75     10.60 o 
  -4   8   4        0.00        2.11      6.60 o 
  -3   8   4      328.36      402.88     33.49 o 
  -2   8   4      858.05      991.74     55.75 o 
  -1   8   4      247.50      275.93      9.88 o 
   0   8   4     2512.69     2679.37     74.03 o 
   1   8   4      631.61      667.45     11.81 o 
   2   8   4      776.32      833.99     16.11 o 
   3   8   4      214.66      219.71      9.70 o 
   4   8   4      199.42      203.92     11.67 o 
   5   8   4      349.14      334.16     13.43 o 
   6   8   4       45.00       39.59      6.24 o 
   7   8   4        6.20        5.15      5.61 o 
  -7   9   4        0.09       14.20     12.64 o 
  -6   9   4       18.65       19.19      8.10 o 
  -5   9   4       27.75       25.73      4.54 o 
  -4   9   4      393.02      413.25     26.18 o 
  -3   9   4       78.09       85.13      6.63 o 
  -2   9   4      336.32      392.26     15.09 o 
  -1   9   4       33.77       45.67      4.12 o 
   0   9   4      356.33      362.53     12.81 o 
   1   9   4        0.66        2.11      2.48 o 
   2   9   4      850.48      757.15     15.33 o 
   3   9   4      541.34      551.76     19.38 o 
   4   9   4      273.97      276.91     11.46 o 
   5   9   4      113.64      137.47     11.44 o 
   6   9   4        5.49        6.54      5.26 o 
   7   9   4      290.76      279.13     15.19 o 
  -7  10   4       21.75       43.88     28.50 o 
  -6  10   4       35.41       28.96      8.38 o 
  -5  10   4        0.82        2.60      4.11 o 
  -4  10   4       10.65       13.91      5.36 o 
  -3  10   4       37.96       66.32      7.55 o 
  -2  10   4       45.52       33.76      4.19 o 
  -1  10   4     1303.21     1324.48     42.56 o 
   0  10   4      834.20      929.61     40.28 o 
   1  10   4      764.49      746.73     13.33 o 
   2  10   4      356.16      366.95     14.36 o 
   3  10   4      327.88      342.14     19.20 o 
   4  10   4      986.94      990.13     23.40 o 
   5  10   4       92.27      116.46      9.87 o 
   6  10   4      251.95      245.91     24.41 o 
   7  10   4      164.99      171.32     12.66 o 
  -7  11   4        7.36       25.13      8.93 o 
  -6  11   4        5.24       19.00      5.65 o 
  -5  11   4      314.29      321.50     18.90 o 
  -4  11   4        0.67        1.41      3.96 o 
  -3  11   4        0.19        8.11      5.63 o 
  -2  11   4      367.70      361.44     20.48 o 
  -1  11   4       97.57      131.99      7.10 o 
   0  11   4      228.39      220.89      7.30 o 
   1  11   4      513.37      513.59     10.68 o 
   2  11   4      452.69      441.31     12.51 o 
   3  11   4      592.40      563.90     15.44 o 
   4  11   4      228.90      243.29     13.24 o 
   5  11   4      103.83       87.09      8.30 o 
   6  11   4       15.98        8.88      5.58 o 
   7  11   4       55.84       59.36     11.40 o 
  -7  12   4       62.93       81.22     21.87 o 
  -6  12   4        2.50        3.74      5.97 o 
  -5  12   4       26.28       40.19      8.41 o 
  -4  12   4       29.56       29.08     10.28 o 
  -3  12   4      197.32      209.11     10.93 o 
  -2  12   4      196.70      224.12     16.97 o 
  -1  12   4      699.06      732.53     34.20 o 
   0  12   4      856.55      840.22     35.96 o 
   1  12   4      519.35      504.30     11.54 o 
   2  12   4        1.28        3.51      4.77 o 
   3  12   4      550.11      547.02     15.26 o 
   4  12   4      202.80      208.30     13.74 o 
   5  12   4      215.18      233.17     12.87 o 
   6  12   4       51.37       51.19      6.79 o 
   7  12   4        4.25       15.41     17.73 o 
  -6  13   4      142.58      156.32     13.24 o 
  -5  13   4       65.01       63.95     11.36 o 
  -4  13   4      806.99      906.20     86.57 o 
  -3  13   4     1409.52     1367.77     32.62 o 
  -2  13   4      292.52      301.92     13.82 o 
  -1  13   4      257.89      313.44     11.46 o 
   0  13   4      172.93      229.70      9.55 o 
   1  13   4      159.37      156.03      7.41 o 
   2  13   4     1736.28     1620.43     29.86 o 
   3  13   4     1679.66     1626.89     34.25 o 
   4  13   4      184.40      193.13     11.64 o 
   5  13   4       15.65       17.12      5.91 o 
   6  13   4       52.00       53.32      7.63 o 
  -6  14   4       79.14       92.98      9.87 o 
  -5  14   4      164.36      192.15     13.16 o 
  -4  14   4        6.27        5.37      3.92 o 
  -3  14   4       40.86       27.58      7.16 o 
  -2  14   4      778.34      679.00     20.09 o 
  -1  14   4      199.60      220.85     16.11 o 
   0  14   4      777.83      787.53     19.37 o 
   1  14   4      217.82      229.45      9.14 o 
   2  14   4        2.94       -0.20      4.40 o 
   3  14   4      564.54      582.01     17.46 o 
   4  14   4       27.27       19.23      6.07 o 
   5  14   4      207.09      231.31     17.77 o 
   6  14   4       34.59       43.14      8.68 o 
  -6  15   4       11.45        8.00      6.13 o 
  -5  15   4      131.65      134.09     12.42 o 
  -4  15   4       74.90       88.50      8.98 o 
  -3  15   4        7.59        1.38      5.23 o 
  -2  15   4        0.22       -1.06      5.43 o 
  -1  15   4      477.45      501.05     25.66 o 
   0  15   4      151.07      189.62     10.41 o 
   1  15   4      425.80      426.08     23.04 o 
   2  15   4      356.05      336.59     17.85 o 
   3  15   4      433.27      387.84     16.74 o 
   4  15   4      162.40      175.25     11.69 o 
   5  15   4       10.87       14.74      8.08 o 
   6  15   4      131.84      127.86     10.86 o 
  -6  16   4       89.33       79.23     17.80 o 
  -5  16   4        0.14        8.30      8.11 o 
  -4  16   4        0.28        3.20      4.89 o 
  -3  16   4       14.54       10.88      6.45 o 
  -2  16   4        0.01       -0.47      4.63 o 
  -1  16   4       47.79       52.41      7.58 o 
   0  16   4       69.47       87.97     10.11 o 
   1  16   4        9.78       13.65      6.25 o 
   2  16   4       78.73       77.64     11.53 o 
   3  16   4      186.37      174.64     11.52 o 
   4  16   4      159.41      141.41     10.86 o 
   5  16   4        0.57        9.15      4.98 o 
   6  16   4       11.64       10.66      8.48 o 
  -6  17   4      158.14      167.95     44.30 o 
  -5  17   4        7.67       12.40      8.59 o 
  -4  17   4       78.11       54.53     12.96 o 
  -3  17   4      249.72      270.29     21.35 o 
  -2  17   4       69.84       65.59      8.60 o 
  -1  17   4        4.13        8.02      5.93 o 
   0  17   4       47.34       58.80      7.72 o 
   1  17   4      182.75      221.69     15.54 o 
   2  17   4      113.52      122.68     10.71 o 
   3  17   4      208.80      208.19     12.83 o 
   4  17   4      922.50      859.24     23.91 o 
   5  17   4       71.51       72.89      8.36 o 
  -5  18   4       85.58       98.89     10.68 o 
  -4  18   4       44.65       72.95      9.24 o 
  -3  18   4       21.14       25.20      8.59 o 
  -2  18   4        8.89       19.14      8.45 o 
  -1  18   4        0.27        3.66      5.92 o 
   0  18   4       10.66       12.91      6.68 o 
   1  18   4      189.92      193.04     15.73 o 
   2  18   4        3.16        3.75      6.92 o 
   3  18   4        7.01       19.22      6.78 o 
   4  18   4       30.35        8.84      6.04 o 
   5  18   4        3.03        8.30      5.35 o 
  -5  19   4       50.27       68.97     12.93 o 
  -4  19   4       36.20       36.24      7.57 o 
  -3  19   4       38.17       37.26      7.35 o 
  -2  19   4       26.26       29.43      8.06 o 
  -1  19   4        1.55        5.96      8.03 o 
   0  19   4        1.07       18.08     14.69 o 
   1  19   4      115.67      120.99     22.08 o 
   2  19   4       21.30       26.86      8.48 o 
   3  19   4        6.04        3.54      7.09 o 
   4  19   4      137.37      154.67     12.79 o 
   5  19   4        4.52       10.57     13.70 o 
  -4  20   4        9.13       14.94      7.93 o 
  -3  20   4       86.06       71.06      9.40 o 
  -2  20   4        4.00        8.86      7.24 o 
  -1  20   4      231.44      213.81     19.17 o 
   0  20   4      393.79      431.51     35.14 o 
   1  20   4        0.14        2.17     11.01 o 
   2  20   4       21.11       31.83      9.53 o 
   3  20   4        0.90       -5.90      8.07 o 
   4  20   4      208.11      174.59     17.56 o 
  -4  21   4      244.41      284.29     25.01 o 
  -3  21   4       85.96      107.79     14.70 o 
  -2  21   4      271.19      260.26     21.35 o 
  -1  21   4        5.22        1.12      9.41 o 
   0  21   4       51.98       53.59     17.88 o 
   1  21   4       78.89       38.33     41.82 o 
   2  21   4       12.72       26.61     12.26 o 
   3  21   4       38.39       45.32     15.57 o 
   4  21   4      107.15       79.83     15.68 o 
  -4  22   4       49.12       40.11     16.35 o 
  -3  22   4        0.50       17.86      8.53 o 
  -2  22   4      166.71      183.62     19.11 o 
  -1  22   4        1.49        5.29     14.83 o 
   0  22   4      108.49      117.04     23.00 o 
   1  22   4      143.54       91.36     26.59 o 
   2  22   4        4.08       14.74     12.61 o 
   3  22   4       53.47       52.02     11.23 o 
  -3  23   4       33.28       39.25     14.97 o 
  -2  23   4       34.03       38.36     14.62 o 
  -1  23   4       46.03       49.49     28.20 o 
   0  23   4        1.64        7.28     16.02 o 
   1  23   4       80.45      113.82     23.39 o 
   2  23   4      110.34      115.10     19.44 o 
   3  23   4       20.83       21.18     17.63 o 
  -2  24   4       31.15       63.34     21.04 o 
  -1  24   4      319.32      286.77     51.05 o 
   0  24   4      750.78      722.06     62.10 o 
   1  24   4       69.19       41.00     22.52 o 
   2  24   4       21.05       25.25     17.44 o 
  -1  25   4      125.50      137.39     37.08 o 
   0  25   4      221.62      251.56     30.35 o 
   1  25   4      112.53      117.89     31.20 o 
  -8   1   5      120.86      117.56     44.03 o 
  -7   1   5       40.59       34.90     11.38 o 
  -6   1   5       89.15       94.38     12.41 o 
  -5   1   5       80.75       72.72     10.66 o 
  -4   1   5       34.37       22.49      6.61 o 
  -3   1   5      775.08      745.92     19.94 o 
  -2   1   5      832.73      833.96     22.92 o 
  -1   1   5        2.69        3.24      1.63 o 
   0   1   5      241.36      288.40      6.67 o 
   1   1   5       20.60       14.02      2.33 o 
   2   1   5       34.66       36.14      4.87 o 
   3   1   5      620.63      670.37     16.41 o 
   4   1   5        5.65        9.87      4.57 o 
   5   1   5       37.82       35.02      5.30 o 
   6   1   5      300.53      317.30     13.42 o 
   7   1   5        1.75       -2.63      5.51 o 
  -7   2   5        6.90       25.90     19.31 o 
  -6   2   5      229.74      274.32     17.21 o 
  -5   2   5      566.23      561.29     33.02 o 
  -4   2   5       15.94       14.14      6.22 o 
  -3   2   5      851.59      812.55     24.09 o 
  -2   2   5      959.54     1011.87     19.59 o 
  -1   2   5     1115.30     1105.40     21.15 o 
   0   2   5       64.88       87.19      4.09 o 
   1   2   5       68.60       94.31      4.60 o 
   2   2   5      579.45      538.45     11.29 o 
   3   2   5      561.03      487.39     12.51 o 
   4   2   5       14.26       18.39      3.43 o 
   5   2   5      207.46      224.92     14.14 o 
   6   2   5      495.06      486.71     17.02 o 
   7   2   5        0.14      -10.04     10.04 o 
  -7   3   5      159.57      134.57     22.69 o 
  -6   3   5      334.47      406.29     20.73 o 
  -5   3   5        0.18       -6.46      6.91 o 
  -4   3   5      384.25      408.37     19.07 o 
  -3   3   5       20.35       16.56      5.04 o 
  -2   3   5     1072.57     1014.48     20.05 o 
  -1   3   5     4551.35     4207.04    281.79 o 
   0   3   5      555.95      530.11     10.14 o 
   1   3   5      879.09      876.92     14.89 o 
   2   3   5     1268.59     1296.34     22.84 o 
   3   3   5      657.85      691.59     18.26 o 
   4   3   5      105.59      104.18      6.88 o 
   5   3   5      117.11      121.67      7.99 o 
   6   3   5       53.25       50.45      8.33 o 
   7   3   5      119.21       94.71      9.24 o 
  -7   4   5       35.84       55.42     18.05 o 
  -6   4   5      251.50      251.50     21.60 o 
  -5   4   5      662.10      537.16     21.49 o 
  -4   4   5     2159.30     1964.66     50.30 o 
  -3   4   5      255.53      246.98     11.97 o 
  -2   4   5      136.86      173.57      7.77 o 
  -1   4   5      434.16      444.87     12.31 o 
   0   4   5       30.91       35.46      3.27 o 
   1   4   5      570.97      531.95      9.53 o 
   2   4   5      235.36      212.54      6.55 o 
   3   4   5        5.54        3.63      2.76 o 
   4   4   5      453.53      409.64     12.35 o 
   5   4   5      314.64      339.01     12.38 o 
   6   4   5      173.28      175.06     10.69 o 
   7   4   5       31.53       32.71      6.94 o 
  -7   5   5      118.19      145.60     29.07 o 
  -6   5   5        0.93        5.95      9.95 o 
  -5   5   5      542.77      490.23     25.20 o 
  -4   5   5       68.34       59.25      5.72 o 
  -3   5   5     1638.44     1554.31     29.93 o 
  -2   5   5        3.30        8.13      1.95 o 
  -1   5   5      803.77      768.61     18.85 o 
   0   5   5     1508.85     1481.10     23.85 o 
   1   5   5       10.14       20.52      2.59 o 
   2   5   5      707.59      802.94     15.02 o 
   3   5   5       10.85        7.19      5.05 o 
   4   5   5      105.00      115.22      8.73 o 
   5   5   5      188.49      197.91     10.52 o 
   6   5   5      186.81      225.88     12.09 o 
   7   5   5       36.28       25.87      7.31 o 
  -7   6   5        6.74        8.38      9.10 o 
  -6   6   5       33.62       45.99      7.72 o 
  -5   6   5      462.30      466.60     16.67 o 
  -4   6   5       83.99      107.49      9.21 o 
  -3   6   5      633.78      614.27     22.14 o 
  -2   6   5     1277.89     1278.23     25.48 o 
  -1   6   5       39.68       35.78      4.11 o 
   0   6   5       30.54       28.47      3.00 o 
   1   6   5     2500.66     2628.30     38.13 o 
   2   6   5      760.71      727.47     14.21 o 
   3   6   5      214.17      224.26     10.23 o 
   4   6   5       79.11       76.91      8.02 o 
   5   6   5       11.05       19.62      5.47 o 
   6   6   5        6.99       16.60      5.88 o 
   7   6   5      116.72      116.68     11.34 o 
  -7   7   5        0.26        7.60      8.87 o 
  -6   7   5      188.67      220.79     23.31 o 
  -5   7   5       88.15      105.98      9.73 o 
  -4   7   5       31.72       19.31     10.74 o 
  -3   7   5        0.03        0.73      2.66 o 
  -2   7   5       60.03       40.34      4.18 o 
  -1   7   5     1260.54     1209.80     22.71 o 
   0   7   5     3938.32     3963.37     54.25 o 
   1   7   5       17.87       11.78      2.92 o 
   2   7   5      252.32      258.91      7.94 o 
   3   7   5       56.87       59.63      7.78 o 
   4   7   5     1862.79     1826.88     34.53 o 
   5   7   5      386.01      386.58     14.48 o 
   6   7   5      324.83      305.37     15.71 o 
   7   7   5      155.80      159.31     11.48 o 
  -7   8   5      275.41      307.66     20.35 o 
  -6   8   5        9.17        5.05      7.04 o 
  -5   8   5        5.06       -1.05      6.11 o 
  -4   8   5        9.20        1.23      5.01 o 
  -3   8   5     1752.83     1923.63    178.23 o 
  -2   8   5       49.14       44.49      4.73 o 
  -1   8   5      139.81      179.15      9.09 o 
   0   8   5        1.43        0.39      2.33 o 
   1   8   5      943.76      910.42     16.70 o 
   2   8   5     2018.00     1892.61     31.44 o 
   3   8   5      938.99      952.39     22.00 o 
   4   8   5       57.29       62.33      8.07 o 
   5   8   5       83.37       85.41     11.28 o 
   6   8   5        2.87        3.35      5.25 o 
   7   8   5       32.66       31.85      7.72 o 
  -7   9   5       15.52       10.85     14.56 o 
  -6   9   5        0.68        8.24     10.60 o 
  -5   9   5       11.92        8.30      5.84 o 
  -4   9   5        5.88        4.64      5.35 o 
  -3   9   5       29.85       36.06      5.21 o 
  -2   9   5      156.03      183.01      9.54 o 
  -1   9   5     1181.15     1145.65     28.09 o 
   0   9   5      397.28      463.67      9.73 o 
   1   9   5        1.73        6.52      2.71 o 
   2   9   5      478.24      436.62     12.90 o 
   3   9   5     1049.42      967.25     22.43 o 
   4   9   5      530.81      488.75     15.07 o 
   5   9   5        3.53       -3.71      8.10 o 
   6   9   5      162.71      181.11     15.21 o 
   7   9   5        0.05       -4.48      4.48 o 
  -7  10   5       14.26       26.68      8.37 o 
  -6  10   5       23.47       21.33      5.02 o 
  -5  10   5      165.51      170.52     13.05 o 
  -4  10   5       35.52       45.19      7.15 o 
  -3  10   5      100.36      127.63     11.94 o 
  -2  10   5       51.80       62.72      6.73 o 
  -1  10   5      500.96      565.08     16.19 o 
   0  10   5       52.90       46.59      4.17 o 
   1  10   5      165.01      157.65      6.58 o 
   2  10   5      531.27      511.80     13.69 o 
   3  10   5       77.52       68.71      8.62 o 
   4  10   5       15.17       12.08      8.12 o 
   5  10   5       71.20       81.47      8.61 o 
   6  10   5      475.68      483.50     31.82 o 
   7  10   5      115.66       98.03     12.15 o 
  -7  11   5        0.42       16.20     12.79 o 
  -6  11   5      102.74       90.28      8.59 o 
  -5  11   5      294.44      288.53     17.47 o 
  -4  11   5        2.13       16.11      5.06 o 
  -3  11   5      246.39      246.76     22.80 o 
  -2  11   5      569.37      529.59     24.02 o 
  -1  11   5      243.68      301.32     15.18 o 
   0  11   5     1539.84     1542.15     34.93 o 
   1  11   5       80.54       94.42      5.45 o 
   2  11   5       16.99       19.02      4.54 o 
   3  11   5      206.08      203.69     11.27 o 
   4  11   5        0.61        2.13      4.18 o 
   5  11   5        5.32       10.74      7.01 o 
   6  11   5       21.31       12.59      9.42 o 
   7  11   5       14.01        5.56     13.12 o 
  -7  12   5        0.30       20.62     27.12 o 
  -6  12   5      200.82      211.05     13.54 o 
  -5  12   5       14.05       22.15      6.18 o 
  -4  12   5      114.06      164.01     28.34 o 
  -3  12   5     1193.35     1230.95     85.40 o 
  -2  12   5       19.59       18.60      5.62 o 
  -1  12   5       21.87       26.64      5.30 o 
   0  12   5      599.37      661.82     25.12 o 
   1  12   5       14.87       13.62      3.68 o 
   2  12   5      166.23      200.47     13.75 o 
   3  12   5       47.27       52.07      6.24 o 
   4  12   5       10.55        8.88      8.39 o 
   5  12   5       31.99       41.91     18.63 o 
   6  12   5        0.02        2.01      4.02 o 
  -6  13   5       37.46       41.22     11.29 o 
  -5  13   5       62.86       74.76     11.98 o 
  -4  13   5       48.31       54.37      9.08 o 
  -3  13   5       73.53       88.11      8.31 o 
  -2  13   5        0.36        3.48      4.84 o 
  -1  13   5      143.77      182.73     11.36 o 
   0  13   5        6.67        3.79      4.46 o 
   1  13   5      102.18      120.12      6.82 o 
   2  13   5        1.19       -3.88      3.88 o 
   3  13   5      421.05      431.59     20.16 o 
   4  13   5        0.07        0.28      4.59 o 
   5  13   5      420.44      435.34     16.40 o 
   6  13   5       74.68       79.27      8.10 o 
  -6  14   5       18.94       29.40      8.12 o 
  -5  14   5        3.96       10.05      9.38 o 
  -4  14   5       70.95       88.10      8.88 o 
  -3  14   5      247.62      280.40     14.72 o 
  -2  14   5      327.40      325.85     16.13 o 
  -1  14   5      113.57      150.75     15.84 o 
   0  14   5      562.36      607.85     27.03 o 
   1  14   5      119.22      122.28      7.89 o 
   2  14   5      176.11      189.54      9.47 o 
   3  14   5      825.36      720.96     19.77 o 
   4  14   5        5.70        7.54      6.53 o 
   5  14   5      165.82      184.10     16.73 o 
   6  14   5       28.33       16.83      6.37 o 
  -6  15   5       47.90       39.85     12.07 o 
  -5  15   5       12.82       18.20      7.18 o 
  -4  15   5       58.59       68.39     12.30 o 
  -3  15   5       83.37       74.30      8.78 o 
  -2  15   5      484.89      457.76     17.01 o 
  -1  15   5        9.60        7.87      6.18 o 
   0  15   5     1098.38      998.58     40.62 o 
   1  15   5      799.84      745.99     21.99 o 
   2  15   5      261.49      245.26     12.42 o 
   3  15   5       91.80       95.68      9.65 o 
   4  15   5       40.12       44.32      8.18 o 
   5  15   5      277.26      266.99     15.65 o 
   6  15   5        0.06        5.83      5.55 o 
  -6  16   5       14.11        8.34     17.98 o 
  -5  16   5       93.76      120.27     13.94 o 
  -4  16   5      839.86      822.23     49.68 o 
  -3  16   5        2.28       12.58      5.37 o 
  -2  16   5        7.94       10.13      5.46 o 
  -1  16   5      306.66      333.20     19.10 o 
   0  16   5       46.19       54.54      7.50 o 
   1  16   5      406.21      404.21     16.79 o 
   2  16   5        1.48       -3.71      5.18 o 
   3  16   5        5.21        1.68      5.03 o 
   4  16   5       69.74       77.23      8.88 o 
   5  16   5        0.64        5.73      9.45 o 
   6  16   5       11.40        6.55      8.05 o 
  -5  17   5       48.47       69.37      9.35 o 
  -4  17   5       22.57        5.29      9.30 o 
  -3  17   5      333.21      315.81     17.60 o 
  -2  17   5      616.25      586.55     19.76 o 
  -1  17   5      275.61      313.54     25.08 o 
   0  17   5        7.12        7.82      5.88 o 
   1  17   5       84.78       87.13     10.83 o 
   2  17   5      281.43      306.57     20.16 o 
   3  17   5      213.38      209.76     12.74 o 
   4  17   5       22.81        7.49      7.98 o 
   5  17   5       57.93       77.10     13.14 o 
  -5  18   5      133.48      155.65     19.92 o 
  -4  18   5      519.55      459.82     19.51 o 
  -3  18   5      107.78      124.03     11.91 o 
  -2  18   5      321.70      334.30     16.58 o 
  -1  18   5        6.31        8.01      6.38 o 
   0  18   5      279.33      310.12     27.82 o 
   1  18   5       73.48       95.39     14.90 o 
   2  18   5      314.66      302.74     20.35 o 
   3  18   5      975.12      866.94     32.11 o 
   4  18   5      253.43      256.55     14.99 o 
   5  18   5       18.37       24.29      7.43 o 
  -5  19   5       58.57       50.43     14.82 o 
  -4  19   5       37.89       42.35      7.83 o 
  -3  19   5        1.39        1.85      6.07 o 
  -2  19   5      311.94      315.98     19.97 o 
  -1  19   5      247.77      233.57     22.21 o 
   0  19   5      508.92      531.68     35.86 o 
   1  19   5      768.83      715.81     31.14 o 
   2  19   5       13.56       12.57      7.92 o 
   3  19   5       73.40       73.40     12.06 o 
   4  19   5       85.90       72.15     19.60 o 
   5  19   5      258.39      267.19     18.77 o 
  -4  20   5       31.75       34.72      9.17 o 
  -3  20   5        5.88       25.46     11.90 o 
  -2  20   5        1.43        2.07     13.13 o 
  -1  20   5       36.28       43.22     11.16 o 
   0  20   5       73.89      136.70     22.45 o 
   1  20   5      229.55      259.59     27.58 o 
   2  20   5       60.98       51.56     11.94 o 
   3  20   5       25.43       32.18     17.03 o 
   4  20   5       13.21       19.64      8.49 o 
  -4  21   5        6.34       17.49      8.30 o 
  -3  21   5        0.68        9.73      6.08 o 
  -2  21   5      161.90      157.73     15.40 o 
  -1  21   5        0.98        4.68     12.92 o 
   0  21   5       10.27        7.25     14.48 o 
   1  21   5        6.67       10.44     12.81 o 
   2  21   5        0.30       10.98     21.33 o 
   3  21   5       82.03       83.16     17.88 o 
   4  21   5        3.61        8.22      8.68 o 
  -3  22   5        2.62       16.48     14.97 o 
  -2  22   5       34.48       28.37     14.44 o 
  -1  22   5       14.53       43.61     18.27 o 
   0  22   5        6.38       31.16     17.24 o 
   1  22   5        3.47       10.04     13.88 o 
   2  22   5        5.22       16.28     15.81 o 
   3  22   5       35.59       43.87     18.28 o 
  -3  23   5        3.52        8.77      9.06 o 
  -2  23   5        0.04       23.65      9.40 o 
  -1  23   5        4.04       21.69     16.13 o 
   0  23   5       20.96       20.28     17.40 o 
   1  23   5        9.95       30.39     16.13 o 
   2  23   5      116.64      130.33     25.35 o 
   3  23   5        6.84       14.01     14.85 o 
  -2  24   5        2.18       31.89     17.48 o 
  -1  24   5       37.82       35.56     18.30 o 
   0  24   5        2.71       24.24     19.53 o 
   1  24   5        0.00       18.41     24.94 o 
   2  24   5       74.88       96.47     28.31 o 
   0  25   5       78.02      111.31     31.77 o 
  -7   0   6      175.50      150.15     30.50 o 
  -6   0   6        0.23        6.66     12.14 o 
  -5   0   6      915.88      800.23     34.08 o 
  -4   0   6        8.99       23.71     12.98 o 
  -3   0   6     1919.29     1895.59     58.77 o 
  -2   0   6     2324.41     2349.93     47.31 o 
  -1   0   6     1771.73     2021.45     56.85 o 
   0   0   6     8374.32     8431.02    162.98 o 
   1   0   6      140.15      151.77      9.24 o 
   2   0   6      225.38      290.15     18.27 o 
   3   0   6      231.20      256.86     13.29 o 
   4   0   6      496.97      516.89     23.79 o 
   5   0   6       76.90       95.75     11.27 o 
   6   0   6      380.13      415.74     22.40 o 
   7   0   6        9.23       17.81      7.78 o 
  -7   1   6       15.77       26.59     21.96 o 
  -6   1   6      199.55      224.16     19.83 o 
  -5   1   6     1127.04     1086.98     33.32 o 
  -4   1   6      360.38      385.31     15.48 o 
  -3   1   6      659.21      579.03     17.05 o 
  -2   1   6      138.33      123.92      8.04 o 
  -1   1   6      179.04      227.43     13.10 o 
   0   1   6      683.58      660.47     11.50 o 
   1   1   6       42.35       35.74      3.04 o 
   2   1   6     2629.84     2654.92     40.06 o 
   3   1   6     1638.16     1586.41     32.73 o 
   4   1   6      150.90      170.53      8.87 o 
   5   1   6      415.72      402.47     14.45 o 
   6   1   6        5.54        4.21     11.30 o 
   7   1   6      153.37      168.51     13.26 o 
  -7   2   6      201.70      214.77     38.98 o 
  -6   2   6       28.07       41.24      9.85 o 
  -5   2   6      243.34      266.91     17.42 o 
  -4   2   6      401.25      435.59     16.36 o 
  -3   2   6        1.80        6.76      5.00 o 
  -2   2   6      446.86      407.01      9.02 o 
  -1   2   6     3310.75     3266.16     63.77 o 
   0   2   6     2033.38     2115.05     32.69 o 
   1   2   6     1323.98     1333.28     20.85 o 
   2   2   6       68.14      113.36      4.95 o 
   3   2   6       96.36      122.01     10.67 o 
   4   2   6       67.94       63.92      6.01 o 
   5   2   6      762.55      702.60     20.30 o 
   6   2   6       37.43       33.27      9.61 o 
   7   2   6      281.14      266.83     13.91 o 
  -7   3   6      115.48       85.30     26.74 o 
  -6   3   6      469.30      439.16     25.00 o 
  -5   3   6       96.59       85.82     10.89 o 
  -4   3   6      377.57      365.58     27.50 o 
  -3   3   6      103.52      101.62      5.12 o 
  -2   3   6      334.55      359.05      9.01 o 
  -1   3   6      183.78      190.35     17.68 o 
   0   3   6     1067.83     1150.03     19.23 o 
   1   3   6      342.21      369.88      7.99 o 
   2   3   6      539.76      511.06     10.45 o 
   3   3   6        2.63       -1.33      5.79 o 
   4   3   6       10.30        6.62      3.04 o 
   5   3   6        3.22        8.96      3.67 o 
   6   3   6       40.64       42.47      6.51 o 
   7   3   6       18.92       29.85      9.69 o 
  -7   4   6      158.37      154.02     23.48 o 
  -6   4   6        1.61       13.99     10.59 o 
  -5   4   6       50.36       77.47     11.08 o 
  -4   4   6      375.70      361.16     17.53 o 
  -3   4   6       60.77       63.72      4.59 o 
  -2   4   6      621.40      600.23     11.25 o 
  -1   4   6      303.34      348.44     10.88 o 
   0   4   6     1395.56     1448.51     23.57 o 
   1   4   6      486.85      559.58     10.67 o 
   2   4   6      174.78      208.66      6.29 o 
   3   4   6        0.53        3.95      2.95 o 
   4   4   6     1401.99     1440.85     36.14 o 
   5   4   6       50.76       51.80      9.92 o 
   6   4   6        5.79        8.77      5.26 o 
   7   4   6      106.58      103.96     12.40 o 
  -7   5   6       48.71       45.61     14.03 o 
  -6   5   6       11.31       11.21      9.88 o 
  -5   5   6       57.46       59.50      8.18 o 
  -4   5   6        0.24        3.97      4.29 o 
  -3   5   6       85.90      104.53      7.00 o 
  -2   5   6      221.98      251.26     13.43 o 
  -1   5   6       94.51      101.92      7.88 o 
   0   5   6      129.06      147.86      5.98 o 
   1   5   6      312.51      367.51      7.93 o 
   2   5   6       51.80       57.96      5.28 o 
   3   5   6      183.44      189.16      9.39 o 
   4   5   6      245.71      256.15     11.23 o 
   5   5   6       66.58       63.37      9.40 o 
   6   5   6        0.00        5.05      4.89 o 
   7   5   6      103.96      119.57     13.13 o 
  -7   6   6       40.31       49.73     14.11 o 
  -6   6   6      146.42      166.27     12.10 o 
  -5   6   6      368.87      383.50     21.20 o 
  -4   6   6       52.53       58.68      8.05 o 
  -3   6   6        4.64       14.87      2.82 o 
  -2   6   6      517.35      530.65     12.04 o 
  -1   6   6      722.43      753.21     27.26 o 
   0   6   6      660.35      665.63     12.92 o 
   1   6   6       80.90       86.86      5.58 o 
   2   6   6      363.03      349.36      8.86 o 
   3   6   6       71.47       79.63      6.76 o 
   4   6   6       65.83       89.85      7.57 o 
   5   6   6        1.26       -2.42      4.16 o 
   6   6   6       43.35       36.69     13.01 o 
   7   6   6      254.08      259.88     14.71 o 
  -7   7   6       11.87       25.23     11.25 o 
  -6   7   6       33.63       46.18      8.78 o 
  -5   7   6      110.37       97.37      9.81 o 
  -4   7   6      102.19      107.05      9.45 o 
  -3   7   6      104.20      108.49      9.37 o 
  -2   7   6      287.48      312.20     14.81 o 
  -1   7   6       75.28       96.21      6.82 o 
   0   7   6      204.69      200.30      6.38 o 
   1   7   6      144.34      179.51     11.21 o 
   2   7   6       21.20       26.93      3.55 o 
   3   7   6      272.42      311.31     10.97 o 
   4   7   6      293.72      265.67     13.04 o 
   5   7   6      105.43      113.89      8.75 o 
   6   7   6       57.32       59.19     13.89 o 
   7   7   6       23.98       16.75      8.09 o 
  -7   8   6        5.36       10.15      9.65 o 
  -6   8   6      139.38      137.66     12.68 o 
  -5   8   6      119.82      157.18     12.13 o 
  -4   8   6       19.65        8.21      6.02 o 
  -3   8   6      277.44      257.31     19.76 o 
  -2   8   6      928.69      955.49     22.10 o 
  -1   8   6        2.27        0.25      2.98 o 
   0   8   6     1745.51     1642.35     24.79 o 
   1   8   6       73.42       85.70      6.22 o 
   2   8   6       18.79       15.23      3.52 o 
   3   8   6       16.64       16.42      7.09 o 
   4   8   6        8.33        5.76      5.75 o 
   5   8   6      178.17      172.15     11.21 o 
   6   8   6      257.60      242.09     17.27 o 
   7   8   6        1.30        7.77      7.99 o 
  -7   9   6       89.64       83.38     11.99 o 
  -6   9   6        9.69        7.11      8.91 o 
  -5   9   6      335.41      329.07     18.68 o 
  -4   9   6      827.14      679.13     18.22 o 
  -3   9   6     1576.82     1591.56     61.49 o 
  -2   9   6      101.50      130.68      8.57 o 
  -1   9   6      394.73      403.64     12.16 o 
   0   9   6       17.81       30.38      3.57 o 
   1   9   6      610.10      607.26     13.06 o 
   2   9   6       20.70       16.04      4.64 o 
   3   9   6      540.77      563.36     16.08 o 
   4   9   6       50.77       50.26      6.48 o 
   5   9   6        1.64        0.24      9.68 o 
   6   9   6       53.19       69.98      8.22 o 
   7   9   6        1.87        4.81      4.71 o 
  -7  10   6      384.14      368.49     26.76 o 
  -6  10   6      192.11      194.73     11.24 o 
  -5  10   6       22.06       29.31      6.40 o 
  -4  10   6       26.30       28.99      5.42 o 
  -3  10   6      176.70      180.29     13.63 o 
  -2  10   6     1182.39     1108.99     25.55 o 
  -1  10   6     2040.98     1991.34     47.63 o 
   0  10   6       67.34      107.70      5.78 o 
   1  10   6      301.72      309.35     11.06 o 
   2  10   6        5.25       -3.28      6.10 o 
   3  10   6      737.72      672.96     18.08 o 
   4  10   6       73.05       75.84      7.68 o 
   5  10   6        3.36        4.88      4.48 o 
   6  10   6       14.19       13.05      5.51 o 
   7  10   6        0.10       15.61     23.66 o 
  -7  11   6        4.99        7.82      9.18 o 
  -6  11   6       85.61       79.47      8.33 o 
  -5  11   6       62.49       76.63      7.96 o 
  -4  11   6      813.45      898.03     62.59 o 
  -3  11   6      538.45      521.51     25.22 o 
  -2  11   6      557.71      524.34     19.65 o 
  -1  11   6       90.01      121.68     10.62 o 
   0  11   6      145.00      145.24      7.81 o 
   1  11   6      861.60      821.69     15.83 o 
   2  11   6      907.86      889.80     20.06 o 
   3  11   6      186.10      148.14      9.74 o 
   4  11   6        4.76        1.85      4.46 o 
   5  11   6       49.85       31.21      6.74 o 
   6  11   6       81.55       90.40     11.26 o 
   7  11   6       58.50       54.51     45.15 o 
  -6  12   6       61.54       60.10      8.26 o 
  -5  12   6      105.37      148.68     10.52 o 
  -4  12   6       17.48        6.61      6.62 o 
  -3  12   6      137.13      189.70     11.41 o 
  -2  12   6      268.99      261.70     13.97 o 
  -1  12   6      362.14      394.89     27.16 o 
   0  12   6      864.01      848.69     20.72 o 
   1  12   6      303.76      329.11     14.81 o 
   2  12   6       35.94       32.47      5.68 o 
   3  12   6       71.66      105.20      8.29 o 
   4  12   6      146.08      166.92     11.44 o 
   5  12   6      260.28      242.28     15.82 o 
   6  12   6      169.84      169.93     13.32 o 
  -6  13   6       21.52       21.75      6.93 o 
  -5  13   6        6.58       10.02      5.30 o 
  -4  13   6       41.55       73.84      8.11 o 
  -3  13   6      332.57      354.40     24.15 o 
  -2  13   6       42.49       29.18      6.68 o 
  -1  13   6       23.66       25.49      8.52 o 
   0  13   6       99.60       93.56      6.97 o 
   1  13   6       19.90        7.31      4.35 o 
   2  13   6      106.31       92.88      9.35 o 
   3  13   6     1414.76     1329.94     27.97 o 
   4  13   6       96.73       87.63      8.44 o 
   5  13   6        2.59        0.91      6.47 o 
   6  13   6        6.37        0.63      3.65 o 
  -6  14   6       94.48       76.39     17.38 o 
  -5  14   6       45.15       65.25      8.02 o 
  -4  14   6       54.74       62.19     14.06 o 
  -3  14   6      236.22      182.97     24.77 o 
  -2  14   6       58.75       57.61      8.08 o 
  -1  14   6      296.20      312.82     22.09 o 
   0  14   6      321.00      317.14     22.96 o 
   1  14   6       48.52       61.89      8.20 o 
   2  14   6       66.61       80.87      7.10 o 
   3  14   6        9.03        4.80      6.00 o 
   4  14   6      247.89      264.88     18.26 o 
   5  14   6      136.80      133.98     13.45 o 
   6  14   6       63.57       62.17      8.66 o 
  -6  15   6      213.79      210.64     16.96 o 
  -5  15   6      298.69      405.40     35.82 o 
  -4  15   6      410.06      423.12     22.57 o 
  -3  15   6       17.91       13.23      5.53 o 
  -2  15   6      121.18      114.22     10.01 o 
  -1  15   6       39.69       40.32      7.67 o 
   0  15   6      269.14      295.90     16.96 o 
   1  15   6     1027.07      981.54     26.28 o 
   2  15   6      222.63      202.97     10.61 o 
   3  15   6       32.08       37.89      6.53 o 
   4  15   6      206.59      202.25     12.80 o 
   5  15   6       73.74       80.45     11.07 o 
   6  15   6        0.43       -2.14      6.52 o 
  -6  16   6       18.54       28.83     31.68 o 
  -5  16   6      110.08      141.54     14.03 o 
  -4  16   6       38.48       47.66     11.27 o 
  -3  16   6       44.62       50.00      7.90 o 
  -2  16   6      340.53      344.95     16.20 o 
  -1  16   6       55.11       59.70      9.40 o 
   0  16   6       62.04       52.41     12.91 o 
   1  16   6        0.08        6.41      5.57 o 
   2  16   6        3.91        6.02      7.43 o 
   3  16   6       30.17       14.03      6.01 o 
   4  16   6       13.65       18.09      6.35 o 
   5  16   6        1.23       -5.67      5.67 o 
  -5  17   6        3.46       28.17     14.29 o 
  -4  17   6      112.08      140.32     19.46 o 
  -3  17   6        2.01        7.91      5.56 o 
  -2  17   6      280.57      283.84     15.99 o 
  -1  17   6       51.79       51.96      7.90 o 
   0  17   6       27.56       34.06     11.66 o 
   1  17   6      332.16      363.33     33.19 o 
   2  17   6       79.85       73.31     17.33 o 
   3  17   6       16.12       14.63      6.81 o 
   4  17   6       58.85       47.92      8.18 o 
   5  17   6       44.12       47.96      8.92 o 
  -5  18   6      103.54      114.28     29.44 o 
  -4  18   6        1.59       11.17      5.31 o 
  -3  18   6        3.75       10.95      5.48 o 
  -2  18   6        1.46       -5.22      5.22 o 
  -1  18   6        3.34       13.51      7.63 o 
   0  18   6       11.06       19.95      7.57 o 
   1  18   6      233.26      302.32     28.16 o 
   2  18   6        1.68       -2.14      7.71 o 
   3  18   6        4.13        1.03      9.30 o 
   4  18   6      125.50       98.83     10.89 o 
   5  18   6       15.27       16.10      6.44 o 
  -5  19   6        2.22        5.25     16.06 o 
  -4  19   6       88.74       87.19      9.98 o 
  -3  19   6       14.42       18.25      7.36 o 
  -2  19   6      215.66      228.60     17.42 o 
  -1  19   6        0.03       12.74      6.97 o 
   0  19   6       13.94       26.46     14.51 o 
   1  19   6       69.71       87.48     18.05 o 
   2  19   6        8.78        8.34      8.35 o 
   3  19   6        7.10       -4.65      7.36 o 
   4  19   6      304.62      251.23     20.85 o 
   5  19   6       14.62      -31.69     31.69 o 
  -4  20   6      110.52      116.97     17.94 o 
  -3  20   6        0.02        5.25      6.21 o 
  -2  20   6        1.29       14.34      7.20 o 
  -1  20   6      249.99      294.09     34.71 o 
   0  20   6       18.44       13.19     14.10 o 
   1  20   6      823.50      746.34     40.11 o 
   2  20   6      116.64      130.02     26.28 o 
   3  20   6       11.11       19.20     10.19 o 
   4  20   6      312.50      254.71     26.08 o 
  -4  21   6        5.13       19.28     12.07 o 
  -3  21   6      176.16      156.66     15.31 o 
  -2  21   6        9.54       19.30      8.11 o 
  -1  21   6       53.85       48.04     17.89 o 
   0  21   6       17.65       23.09     15.93 o 
   1  21   6        8.18       24.19     15.03 o 
   2  21   6       98.69      103.53     22.84 o 
   3  21   6      217.64      259.19     42.94 o 
   4  21   6        0.73       23.15     13.21 o 
  -3  22   6      286.88      297.55     25.09 o 
  -2  22   6      532.13      508.80     40.20 o 
  -1  22   6       92.14      119.24     23.08 o 
   0  22   6       14.86       17.22     15.51 o 
   1  22   6        9.75       21.57     15.08 o 
   2  22   6      205.66      257.02     35.00 o 
   3  22   6       90.42       61.45     18.08 o 
  -2  23   6       33.17       43.52     30.58 o 
  -1  23   6       16.71       31.95     17.19 o 
   0  23   6       69.26       90.08     20.81 o 
   1  23   6      473.73      413.92     47.35 o 
   2  23   6        9.58       37.60     17.91 o 
  -1  24   6      215.59      277.20     31.85 o 
   0  24   6       47.97       51.00     19.75 o 
   1  24   6       21.82       30.98     18.04 o 
  -7   1   7       60.12       62.09     24.15 o 
  -6   1   7        2.11        6.20      8.04 o 
  -5   1   7       46.72       53.15      9.28 o 
  -4   1   7       28.65       25.84      7.00 o 
  -3   1   7        1.05       -4.17      4.17 o 
  -2   1   7      477.42      516.91     10.44 o 
  -1   1   7      127.71      157.11      9.72 o 
   0   1   7      827.50      891.25     14.95 o 
   1   1   7       41.10       62.50      4.02 o 
   2   1   7       72.03       79.50      4.52 o 
   3   1   7        2.42        0.71      3.49 o 
   4   1   7       18.44        7.15      7.99 o 
   5   1   7      198.20      206.30     11.63 o 
   6   1   7       98.77      106.61      8.74 o 
   7   1   7        2.36        1.53      4.15 o 
  -7   2   7       24.47        7.12     14.14 o 
  -6   2   7      270.40      292.95     22.48 o 
  -5   2   7      242.04      246.71     17.16 o 
  -4   2   7       75.15       75.13      9.94 o 
  -3   2   7       86.66       88.27      4.62 o 
  -2   2   7       13.37       26.74      2.71 o 
  -1   2   7     1519.89     1598.53     34.07 o 
   0   2   7     1292.83     1353.97     21.20 o 
   1   2   7       54.56       53.61      4.54 o 
   2   2   7     1180.11     1204.99     20.46 o 
   3   2   7      335.17      321.89     11.28 o 
   4   2   7        3.28        0.84      3.98 o 
   5   2   7      107.03       99.13      8.82 o 
   6   2   7       42.38       49.07      7.28 o 
   7   2   7       83.24       77.11      8.70 o 
  -7   3   7      245.26      261.98     53.80 o 
  -6   3   7        2.95        3.22     11.89 o 
  -5   3   7       58.85       41.68      9.10 o 
  -4   3   7       14.92       16.06      6.97 o 
  -3   3   7      328.46      336.76     10.64 o 
  -2   3   7        1.19        4.50      2.60 o 
  -1   3   7      187.48      264.87      9.83 o 
   0   3   7      129.61      119.82      4.85 o 
   1   3   7     1199.63     1339.32     21.43 o 
   2   3   7      151.17      152.01      6.08 o 
   3   3   7      253.79      296.20     10.78 o 
   4   3   7       48.31       47.97      6.95 o 
   5   3   7      540.12      490.86     19.34 o 
   6   3   7      444.99      467.01     17.15 o 
   7   3   7       99.65       97.07      9.34 o 
  -7   4   7       21.98       16.14     21.77 o 
  -6   4   7       43.25       41.19     12.49 o 
  -5   4   7      186.19      205.04     19.05 o 
  -4   4   7      255.11      261.34     12.99 o 
  -3   4   7       73.68       74.37      6.61 o 
  -2   4   7      314.30      325.18      9.66 o 
  -1   4   7      519.92      561.56     15.43 o 
   0   4   7      198.75      223.82      8.24 o 
   1   4   7     4621.83     4651.61     65.82 o 
   2   4   7      354.62      337.72      8.48 o 
   3   4   7      892.26      872.59     20.30 o 
   4   4   7      729.05      736.81     23.12 o 
   5   4   7        3.16       10.11      4.71 o 
   6   4   7        9.80        4.09      6.79 o 
   7   4   7       90.57       95.18      9.17 o 
  -7   5   7       52.36       80.41     26.46 o 
  -6   5   7      254.89      245.40     13.72 o 
  -5   5   7       20.38        9.58      6.41 o 
  -4   5   7     2165.87     1960.00     43.13 o 
  -3   5   7      206.98      198.05      6.88 o 
  -2   5   7     2121.13     2024.38     34.73 o 
  -1   5   7     1688.14     1637.09     31.68 o 
   0   5   7      752.62      718.91     12.99 o 
   1   5   7      226.47      206.62      8.81 o 
   2   5   7        6.20        9.84      3.19 o 
   3   5   7        7.19       10.91      4.25 o 
   4   5   7     1013.82      968.79     24.36 o 
   5   5   7      545.88      544.60     17.54 o 
   6   5   7        4.54       16.08      4.81 o 
   7   5   7       64.46       54.17     10.86 o 
  -7   6   7        1.67       20.40     18.91 o 
  -6   6   7      396.21      414.30     28.43 o 
  -5   6   7      242.57      224.76     20.87 o 
  -4   6   7      675.19      563.26     19.80 o 
  -3   6   7      318.27      322.46     12.16 o 
  -2   6   7     1413.14     1322.69     24.40 o 
  -1   6   7       31.39       30.85      3.62 o 
   0   6   7     2539.56     2640.50     41.15 o 
   1   6   7      260.15      228.00     10.03 o 
   2   6   7      335.88      289.14     10.41 o 
   3   6   7      644.25      615.95     16.45 o 
   4   6   7        7.01        0.15      3.98 o 
   5   6   7        0.32        6.01     12.57 o 
   6   6   7        3.00        6.28      4.77 o 
   7   6   7        4.68        2.77     10.97 o 
  -7   7   7      478.72      527.79     34.58 o 
  -6   7   7        0.59       12.03      6.65 o 
  -5   7   7      885.89      806.20     24.68 o 
  -4   7   7      136.06      159.01      8.17 o 
  -3   7   7     1000.91      913.82     22.70 o 
  -2   7   7      377.19      371.33     12.39 o 
  -1   7   7      272.93      225.39      7.51 o 
   0   7   7      876.21      776.82     14.60 o 
   1   7   7      230.42      230.76      8.78 o 
   2   7   7        0.41       -3.75      5.43 o 
   3   7   7      111.83      155.29      9.40 o 
   4   7   7      239.38      249.59     15.36 o 
   5   7   7       82.46       78.26     11.58 o 
   6   7   7      160.08      175.27     13.01 o 
   7   7   7       18.90       10.22      4.59 o 
  -7   8   7       20.07       12.87     11.85 o 
  -6   8   7       52.61       44.61      9.13 o 
  -5   8   7        3.19        5.10      8.46 o 
  -4   8   7      747.65      671.81     17.82 o 
  -3   8   7     1456.03     1245.90     33.03 o 
  -2   8   7      319.73      323.66     17.63 o 
  -1   8   7        4.74        3.48      3.45 o 
   0   8   7        6.92       10.23      3.32 o 
   1   8   7      853.19      782.83     17.75 o 
   2   8   7       33.88       28.87      5.93 o 
   3   8   7      276.80      263.82     13.97 o 
   4   8   7       23.69       22.25      5.42 o 
   5   8   7       26.82        9.57      5.78 o 
   6   8   7        0.03        3.23      3.96 o 
   7   8   7      138.72      128.70     10.81 o 
  -7   9   7      575.46      579.05     26.60 o 
  -6   9   7      391.21      410.70     23.39 o 
  -5   9   7       70.52       91.21      7.67 o 
  -4   9   7        0.02        8.83      4.68 o 
  -3   9   7      238.03      220.63     13.27 o 
  -2   9   7     1683.74     1634.23     34.34 o 
  -1   9   7      459.87      448.39     16.59 o 
   0   9   7        1.54        2.71      2.84 o 
   1   9   7      718.00      712.06     14.78 o 
   2   9   7        9.24        2.84      6.32 o 
   3   9   7      180.39      180.23     13.96 o 
   4   9   7      207.94      216.48     15.78 o 
   5   9   7      187.86      171.18     16.20 o 
   6   9   7       12.00       19.82      5.95 o 
   7   9   7        3.88       20.63     16.37 o 
  -7  10   7      186.43      230.04     23.30 o 
  -6  10   7      127.92      117.83     11.13 o 
  -5  10   7      675.48      652.50     18.89 o 
  -4  10   7      261.55      264.52     13.52 o 
  -3  10   7        9.39       -0.42      3.91 o 
  -2  10   7       89.73       97.72     11.92 o 
  -1  10   7       46.55       41.73      9.56 o 
   0  10   7       11.84       14.37      3.67 o 
   1  10   7      519.82      462.10     10.98 o 
   2  10   7      212.15      260.09     12.63 o 
   3  10   7        4.00        7.47      7.64 o 
   4  10   7        0.53        2.71      4.92 o 
   5  10   7        9.00        7.46      6.28 o 
   6  10   7        5.45       11.07      4.80 o 
   7  10   7        0.76      -36.41     36.41 o 
  -6  11   7      393.71      404.94     16.74 o 
  -5  11   7        4.78        3.66      4.58 o 
  -4  11   7      304.22      313.92     13.69 o 
  -3  11   7       62.53       49.03      6.73 o 
  -2  11   7       25.42       22.86      5.86 o 
  -1  11   7       54.17       71.72      8.72 o 
   0  11   7      337.76      336.02     15.92 o 
   1  11   7        3.61       11.23      3.80 o 
   2  11   7      523.63      483.15     16.17 o 
   3  11   7        1.56       12.81      5.47 o 
   4  11   7      104.62      106.78     12.24 o 
   5  11   7      111.07      122.91     12.82 o 
   6  11   7       21.74       20.72      9.87 o 
  -6  12   7        0.71        8.53      5.69 o 
  -5  12   7      270.53      269.49     16.07 o 
  -4  12   7       16.18       17.19      8.01 o 
  -3  12   7      284.36      264.94     30.03 o 
  -2  12   7        1.41       -1.15      4.83 o 
  -1  12   7        6.28       -3.03      7.45 o 
   0  12   7      103.89      125.69      8.43 o 
   1  12   7      260.89      259.72     10.56 o 
   2  12   7      751.52      687.53     18.63 o 
   3  12   7      804.92      740.53     21.42 o 
   4  12   7        0.02        0.21      4.53 o 
   5  12   7        0.66       -0.49      6.12 o 
   6  12   7      190.41      178.97     14.74 o 
  -6  13   7      463.29      479.21     29.96 o 
  -5  13   7       15.32       25.92      8.15 o 
  -4  13   7       89.37       94.69      9.84 o 
  -3  13   7      194.49      190.75     12.20 o 
  -2  13   7      205.36      233.49     13.40 o 
  -1  13   7       85.58       94.80      8.89 o 
   0  13   7       51.25       42.68      6.98 o 
   1  13   7       87.06       82.45      7.76 o 
   2  13   7      216.46      213.12     11.66 o 
   3  13   7        9.46       10.93      5.60 o 
   4  13   7        1.07       -5.05      5.05 o 
   5  13   7        6.41        4.53      5.52 o 
   6  13   7        0.12       -0.60      4.51 o 
  -6  14   7        6.43        6.26      9.98 o 
  -5  14   7        0.31        9.55      5.28 o 
  -4  14   7        1.70        4.45      8.51 o 
  -3  14   7      756.65      671.72     24.89 o 
  -2  14   7      349.08      346.12     21.40 o 
  -1  14   7       87.74       99.29      9.43 o 
   0  14   7       67.82       70.84      9.07 o 
   1  14   7        5.83        8.91      4.43 o 
   2  14   7        0.59        9.76      6.59 o 
   3  14   7        9.79       15.73      9.14 o 
   4  14   7       18.96       13.96      6.29 o 
   5  14   7        7.06       12.27      6.34 o 
   6  14   7       16.91       19.89      5.91 o 
  -6  15   7       42.93       63.62     13.12 o 
  -5  15   7       12.41       18.02      5.89 o 
  -4  15   7        2.10       13.72      9.57 o 
  -3  15   7      744.77      687.91     21.80 o 
  -2  15   7        7.40        5.66      6.52 o 
  -1  15   7     1396.74     1339.05     33.04 o 
   0  15   7      287.96      309.81     17.81 o 
   1  15   7       71.64       81.36     12.97 o 
   2  15   7      509.45      506.21     20.05 o 
   3  15   7        0.98       -3.38      5.55 o 
   4  15   7       29.23       13.52      5.92 o 
   5  15   7        0.85       -1.39      5.52 o 
   6  15   7       47.66       44.39     26.32 o 
  -5  16   7      111.84      135.90     25.19 o 
  -4  16   7      303.21      354.91     19.80 o 
  -3  16   7      181.03      177.56     18.31 o 
  -2  16   7        1.77        0.12      5.91 o 
  -1  16   7       36.48       45.80      7.86 o 
   0  16   7      527.84      504.67     21.10 o 
   1  16   7      589.98      599.28     27.03 o 
   2  16   7      892.47      812.14     48.03 o 
   3  16   7      117.94      103.43     10.44 o 
   4  16   7      114.77      142.81     16.99 o 
   5  16   7       10.37        2.17      5.62 o 
  -5  17   7       18.03       32.14      5.43 o 
  -4  17   7       22.40       31.34      9.72 o 
  -3  17   7        2.74       16.91      5.94 o 
  -2  17   7      552.82      516.57     27.57 o 
  -1  17   7      192.26      229.42     16.95 o 
   0  17   7       43.72       65.91      9.45 o 
   1  17   7      172.73      183.57     17.29 o 
   2  17   7       38.35       55.98     10.72 o 
   3  17   7       30.81       29.53      9.47 o 
   4  17   7      743.13      708.09     36.16 o 
   5  17   7       74.15       72.29     11.58 o 
  -5  18   7       24.89       36.39     10.63 o 
  -4  18   7       34.09       25.75      8.47 o 
  -3  18   7       48.48       49.54      9.48 o 
  -2  18   7       72.62       70.80     10.84 o 
  -1  18   7       99.58      109.35     12.41 o 
   0  18   7        6.86       17.88      6.94 o 
   1  18   7      129.99      150.42     20.92 o 
   2  18   7      577.70      579.47     25.72 o 
   3  18   7       56.39       59.70     11.27 o 
   4  18   7      226.97      198.31     23.98 o 
   5  18   7        0.02       -1.32      7.88 o 
  -4  19   7        0.56       10.66     10.31 o 
  -3  19   7      141.27      134.33     12.26 o 
  -2  19   7      143.31      148.31     16.03 o 
  -1  19   7        7.11       22.11     10.10 o 
   0  19   7      128.78      129.33     35.23 o 
   1  19   7       13.08       42.48     14.88 o 
   2  19   7       22.44        6.87     22.79 o 
   3  19   7       56.73       67.73     12.18 o 
   4  19   7        2.85       -6.64      7.41 o 
  -4  20   7       27.59       39.80      7.05 o 
  -3  20   7      115.99      105.01     15.50 o 
  -2  20   7        3.31        7.38      7.96 o 
  -1  20   7       18.76       29.07      8.86 o 
   0  20   7       33.50       38.11     20.40 o 
   1  20   7       49.21       42.69     18.55 o 
   2  20   7      105.21      118.18     30.58 o 
   3  20   7       18.43       22.61     12.75 o 
   4  20   7       76.19       78.00     13.07 o 
  -3  21   7        0.13       13.96     11.55 o 
  -2  21   7      409.98      416.36     24.40 o 
  -1  21   7      788.12      693.81     35.88 o 
   0  21   7       46.73       61.76     34.58 o 
   1  21   7        2.34       19.85     15.12 o 
   2  21   7       33.50       21.83     25.73 o 
   3  21   7       46.93       36.83     18.55 o 
  -3  22   7       59.54       45.20     13.92 o 
  -2  22   7       43.76       53.17     19.32 o 
  -1  22   7        0.46       18.19     16.50 o 
   0  22   7       14.97       21.37     22.45 o 
   1  22   7        3.01       36.74     17.06 o 
   2  22   7       41.06       60.83     21.81 o 
   3  22   7        6.70       40.82     18.15 o 
  -2  23   7      107.97      107.69     16.10 o 
  -1  23   7        0.35       28.87     16.62 o 
   0  23   7       47.04       67.21     19.43 o 
   1  23   7        6.92       66.70     30.78 o 
   2  23   7        1.20       43.18     16.24 o 
  -1  24   7       16.34       27.36     24.09 o 
   0  24   7       15.68       43.11     34.67 o 
   1  24   7       24.84       44.91     24.31 o 
  -7   0   8      383.44      462.57     45.99 o 
  -6   0   8       15.29       27.16     14.52 o 
  -5   0   8      262.95      284.30     30.45 o 
  -4   0   8      159.18      148.55     20.73 o 
  -3   0   8     2177.82     2100.10     44.14 o 
  -2   0   8       52.33       60.17      5.18 o 
  -1   0   8     4466.43     4444.30    102.25 o 
   0   0   8     1363.19     1385.12     31.11 o 
   1   0   8      855.71      835.69     21.12 o 
   2   0   8     1726.35     1798.09     39.65 o 
   3   0   8      242.51      258.87     17.81 o 
   4   0   8      196.41      183.88     15.08 o 
   5   0   8     1384.18     1299.42     44.17 o 
   6   0   8      511.45      539.15     27.67 o 
   7   0   8       30.42       14.37     20.71 o 
  -7   1   8        0.02       -1.14     13.20 o 
  -6   1   8      291.29      302.97     23.67 o 
  -5   1   8       38.36       46.24     12.91 o 
  -4   1   8       67.83       63.93      9.20 o 
  -3   1   8      331.05      335.69     16.62 o 
  -2   1   8      233.17      182.67      5.72 o 
  -1   1   8       32.60       48.00      4.18 o 
   0   1   8       12.92        4.47      2.20 o 
   1   1   8     1035.56     1089.11     18.35 o 
   2   1   8     2062.75     1974.00     30.48 o 
   3   1   8      425.68      391.63     13.07 o 
   4   1   8      147.79      142.73      9.49 o 
   5   1   8       57.15       51.58      6.65 o 
   6   1   8      186.66      196.90     12.51 o 
   7   1   8       27.25       16.42      8.10 o 
  -7   2   8        2.81       -0.85     14.33 o 
  -6   2   8      174.62      204.51     25.13 o 
  -5   2   8      101.68      117.85     18.79 o 
  -4   2   8     1565.91     1414.41     39.31 o 
  -3   2   8      182.70      183.44      8.33 o 
  -2   2   8      909.48      806.05     15.22 o 
  -1   2   8      131.15      132.97     11.43 o 
   0   2   8      312.94      432.60      9.14 o 
   1   2   8      152.75      176.47      6.70 o 
   2   2   8       60.33       88.71      5.37 o 
   3   2   8       52.84       54.84      5.97 o 
   4   2   8      309.57      307.53     15.46 o 
   5   2   8        5.77        9.28      5.47 o 
   6   2   8      509.86      467.30     24.12 o 
   7   2   8       67.31       57.34      7.47 o 
  -7   3   8       37.94       66.10     21.10 o 
  -6   3   8       70.09      105.59     22.03 o 
  -5   3   8      230.36      239.71     16.85 o 
  -4   3   8      504.64      509.53     15.94 o 
  -3   3   8      377.64      354.88     13.53 o 
  -2   3   8      596.56      527.92     14.62 o 
  -1   3   8       45.26       39.78      4.67 o 
   0   3   8      132.32      174.63      6.00 o 
   1   3   8      439.47      437.26      9.63 o 
   2   3   8       18.78       10.16      3.60 o 
   3   3   8      431.73      432.65     13.97 o 
   4   3   8      414.62      398.49     14.14 o 
   5   3   8       84.26       83.94     12.06 o 
   6   3   8       17.18       12.74      9.17 o 
   7   3   8       50.31       36.27     11.28 o 
  -7   4   8       51.36       65.19     21.69 o 
  -6   4   8      103.59      104.40      9.92 o 
  -5   4   8      112.02      116.51      9.93 o 
  -4   4   8       79.02       57.82      7.56 o 
  -3   4   8      521.13      512.38     16.81 o 
  -2   4   8      185.54      185.64      9.75 o 
  -1   4   8     2691.94     2836.38     51.82 o 
   0   4   8        9.25       14.09      2.64 o 
   1   4   8       36.83       49.56      4.08 o 
   2   4   8       27.31       27.35      3.92 o 
   3   4   8       28.16       43.54      5.65 o 
   4   4   8      227.05      236.13     12.40 o 
   5   4   8        0.05       -0.13      3.72 o 
   6   4   8       22.96       11.56     13.71 o 
   7   4   8        3.79        4.39      4.80 o 
  -7   5   8        8.77       10.81      8.57 o 
  -6   5   8      187.52      199.56     25.20 o 
  -5   5   8      448.77      463.34     19.03 o 
  -4   5   8      827.50      713.24     22.76 o 
  -3   5   8      129.10      142.45      7.75 o 
  -2   5   8      271.18      251.49     14.71 o 
  -1   5   8      100.98      108.63      6.97 o 
   0   5   8     1762.97     1809.80     28.01 o 
   1   5   8        8.34       12.30      2.84 o 
   2   5   8      252.68      251.10      8.50 o 
   3   5   8       42.60       49.92      5.96 o 
   4   5   8      143.92      168.91     16.64 o 
   5   5   8        2.36       -1.31      9.71 o 
   6   5   8        9.74       18.77      5.24 o 
   7   5   8       63.23       42.27      6.87 o 
  -7   6   8      130.17      194.50     46.48 o 
  -6   6   8        9.09        5.33     10.08 o 
  -5   6   8      341.20      307.44     23.50 o 
  -4   6   8        6.79        7.24      3.83 o 
  -3   6   8      884.26      818.29     21.96 o 
  -2   6   8       24.73       33.69      5.82 o 
  -1   6   8       24.98       38.36      5.58 o 
   0   6   8      157.89      157.97      6.03 o 
   1   6   8     1260.52     1276.34     20.64 o 
   2   6   8       93.11       99.26      7.06 o 
   3   6   8       27.24       29.58      5.29 o 
   4   6   8      455.70      440.07     16.55 o 
   5   6   8      123.25      113.47      9.65 o 
   6   6   8        4.51        9.49      4.87 o 
   7   6   8       47.90       54.03      6.52 o 
  -7   7   8      147.28      183.66     27.88 o 
  -6   7   8      155.08      175.58     16.78 o 
  -5   7   8      506.25      510.84     25.10 o 
  -4   7   8       60.75       59.41      6.34 o 
  -3   7   8        3.82        6.83      4.90 o 
  -2   7   8       41.12       47.86      7.41 o 
  -1   7   8      346.60      351.77     15.64 o 
   0   7   8      493.84      525.88     11.90 o 
   1   7   8       63.70       91.87      5.29 o 
   2   7   8      524.08      501.66     14.33 o 
   3   7   8      834.80      729.46     19.02 o 
   4   7   8      375.43      329.33     15.90 o 
   5   7   8        8.74        7.59      6.54 o 
   6   7   8       22.93       17.55      6.62 o 
   7   7   8       84.51       83.20     21.67 o 
  -7   8   8        2.77        3.87      9.94 o 
  -6   8   8       23.85       15.50      7.81 o 
  -5   8   8      222.40      217.53     10.52 o 
  -4   8   8      251.60      266.39     12.11 o 
  -3   8   8      337.08      354.45     13.56 o 
  -2   8   8      209.25      227.82     17.32 o 
  -1   8   8      218.51      199.95      9.07 o 
   0   8   8      191.86      197.78      7.20 o 
   1   8   8        1.00        1.03      3.68 o 
   2   8   8       36.54       35.46      5.37 o 
   3   8   8      260.99      250.96     12.23 o 
   4   8   8       63.20       49.45      9.55 o 
   5   8   8       20.49       22.74     10.60 o 
   6   8   8       10.81        2.18     29.27 o 
   7   8   8       30.17       13.53     15.46 o 
  -7   9   8       24.70       25.32     15.97 o 
  -6   9   8      186.19      191.75     10.42 o 
  -5   9   8       68.45       63.01      8.88 o 
  -4   9   8       93.29      107.42     13.54 o 
  -3   9   8        3.54       -2.02      4.29 o 
  -2   9   8       51.63       62.60      9.97 o 
  -1   9   8        1.45       -1.15      6.06 o 
   0   9   8       34.52       51.56      4.85 o 
   1   9   8      285.56      278.74     13.28 o 
   2   9   8      531.14      475.92     15.81 o 
   3   9   8        0.07       -1.31      4.61 o 
   4   9   8      157.59      185.38     13.17 o 
   5   9   8        5.65       -3.24      4.14 o 
   6   9   8        8.84        6.41      8.04 o 
  -6  10   8      105.21      135.27     15.06 o 
  -5  10   8       13.30       18.21      5.82 o 
  -4  10   8       10.53       12.49      5.14 o 
  -3  10   8      434.40      411.64     14.77 o 
  -2  10   8     2729.41     2452.97     64.80 o 
  -1  10   8     1767.98     1589.83     34.19 o 
   0  10   8     1025.35      973.73     20.49 o 
   1  10   8        5.31        3.25      4.11 o 
   2  10   8      151.99      206.99     12.10 o 
   3  10   8      163.54      160.57     11.22 o 
   4  10   8        0.69        4.17      5.11 o 
   5  10   8      153.02      143.90     23.85 o 
   6  10   8       36.46       19.06      6.19 o 
  -6  11   8      111.22      131.66     16.15 o 
  -5  11   8      384.79      374.30     26.51 o 
  -4  11   8     1002.92      917.69     30.12 o 
  -3  11   8      970.81      865.56     22.74 o 
  -2  11   8      158.49      199.17     13.28 o 
  -1  11   8        3.50        3.90      5.09 o 
   0  11   8      289.42      299.61     13.98 o 
   1  11   8     1401.84     1254.12     23.74 o 
   2  11   8      770.60      772.44     21.41 o 
   3  11   8      569.62      506.43     17.50 o 
   4  11   8      108.23      114.05     10.25 o 
   5  11   8      173.97      178.28     17.81 o 
   6  11   8        8.96       11.51      5.75 o 
  -6  12   8       63.14       81.81      9.48 o 
  -5  12   8      153.73      151.50     11.40 o 
  -4  12   8        4.75       -3.86      5.82 o 
  -3  12   8      571.78      506.72     16.77 o 
  -2  12   8     1512.36     1352.52     35.08 o 
  -1  12   8      271.31      290.73     14.25 o 
   0  12   8      109.94      133.73     10.27 o 
   1  12   8       20.58       23.53      5.06 o 
   2  12   8      135.82      134.78      9.68 o 
   3  12   8       89.73       76.60      8.80 o 
   4  12   8       85.70      102.54      9.87 o 
   5  12   8       19.13       19.51      7.57 o 
   6  12   8       24.28       29.02      7.50 o 
  -6  13   8      496.29      468.21     30.69 o 
  -5  13   8      362.90      381.83     16.61 o 
  -4  13   8        8.75       25.93      7.94 o 
  -3  13   8      150.59      148.77     15.88 o 
  -2  13   8      574.81      527.24     20.64 o 
  -1  13   8      221.19      242.69     14.24 o 
   0  13   8      103.36      122.79     12.20 o 
   1  13   8        0.37        2.27      4.37 o 
   2  13   8      407.39      407.00     14.82 o 
   3  13   8      181.02      180.37     11.73 o 
   4  13   8        0.56       13.58      6.90 o 
   5  13   8       99.61       98.73     11.71 o 
   6  13   8        0.58        7.22      7.39 o 
  -6  14   8       82.48       94.31     12.68 o 
  -5  14   8        2.64       10.55      5.60 o 
  -4  14   8       15.77       23.46      5.46 o 
  -3  14   8        0.08        4.47      3.94 o 
  -2  14   8      198.76      194.21     14.92 o 
  -1  14   8      236.68      248.10     14.09 o 
   0  14   8      177.47      181.54     12.98 o 
   1  14   8        3.14        8.89      7.19 o 
   2  14   8       18.80       45.22      7.85 o 
   3  14   8      260.82      268.29     18.10 o 
   4  14   8      118.39      140.73     12.08 o 
   5  14   8      116.86       93.95     11.53 o 
   6  14   8       50.07       34.66     21.44 o 
  -5  15   8        2.36       17.74      6.66 o 
  -4  15   8      275.03      315.55     23.40 o 
  -3  15   8       45.87       49.97      7.92 o 
  -2  15   8        3.12        6.88      6.43 o 
  -1  15   8      292.32      313.93     16.16 o 
   0  15   8       61.38       79.22     10.29 o 
   1  15   8      301.80      331.80     33.34 o 
   2  15   8      112.37      127.43     18.48 o 
   3  15   8       26.81       20.46      8.13 o 
   4  15   8       17.54       13.92      7.04 o 
   5  15   8       23.75       21.07     10.32 o 
  -5  16   8       27.10       40.75     10.37 o 
  -4  16   8        3.49        7.41      4.97 o 
  -3  16   8        3.39        5.99      7.15 o 
  -2  16   8       73.77       65.13      9.88 o 
  -1  16   8      131.64      145.20     13.26 o 
   0  16   8       35.65       57.91     10.05 o 
   1  16   8       75.91       96.20     13.59 o 
   2  16   8        0.00       15.50      8.81 o 
   3  16   8        0.84        1.88      7.85 o 
   4  16   8      406.62      393.97     20.13 o 
   5  16   8      111.90      118.80     12.64 o 
  -5  17   8      107.96      151.95     25.82 o 
  -4  17   8      113.68      126.61     11.65 o 
  -3  17   8      205.44      204.19     14.23 o 
  -2  17   8        7.67       18.29      7.58 o 
  -1  17   8      707.22      761.37     26.74 o 
   0  17   8       40.30       42.40      9.78 o 
   1  17   8        2.92       22.00     14.41 o 
   2  17   8       23.74       28.71     10.37 o 
   3  17   8        3.41        7.10      8.85 o 
   4  17   8       14.05       17.94      9.19 o 
   5  17   8       29.09       31.28     12.80 o 
  -5  18   8      156.88      171.94     43.03 o 
  -4  18   8      101.06       96.66     10.17 o 
  -3  18   8       72.74       83.76     15.37 o 
  -2  18   8      201.08      201.35     16.50 o 
  -1  18   8      621.65      595.95     23.61 o 
   0  18   8        0.38       34.78     18.29 o 
   1  18   8       54.55       63.05     13.27 o 
   2  18   8       67.04       60.34     21.17 o 
   3  18   8       22.10       16.78     17.10 o 
   4  18   8       23.82       20.09      9.67 o 
  -4  19   8      232.43      185.02     14.71 o 
  -3  19   8       54.74       48.56     10.24 o 
  -2  19   8       22.20       21.54      7.39 o 
  -1  19   8       18.19       15.45     13.64 o 
   0  19   8       23.58       41.38     11.60 o 
   1  19   8        4.21       -8.56     14.67 o 
   2  19   8        0.65       15.22     15.05 o 
   3  19   8      107.18       85.96     24.29 o 
   4  19   8        1.29       -2.15     10.55 o 
  -4  20   8       36.68       35.04     13.96 o 
  -3  20   8       99.96       99.42     12.37 o 
  -2  20   8      208.62      220.76     26.13 o 
  -1  20   8      174.18      188.13     22.55 o 
   0  20   8      122.75      179.48     38.72 o 
   1  20   8        7.42       19.93     16.77 o 
   2  20   8       59.27       50.35     33.79 o 
   3  20   8        4.64       13.31     15.70 o 
   4  20   8        4.01       12.18     13.36 o 
  -3  21   8       10.90        8.61      8.77 o 
  -2  21   8       11.92       19.43      8.28 o 
  -1  21   8        8.55       17.14     16.41 o 
   0  21   8       26.25       76.56     19.72 o 
   1  21   8      116.12      103.94     24.55 o 
   2  21   8      416.86      360.01     40.71 o 
   3  21   8       94.73      116.19     25.80 o 
  -3  22   8      105.75      113.60     39.78 o 
  -2  22   8        0.36       13.69      8.13 o 
  -1  22   8      189.51      193.18     27.32 o 
   0  22   8       34.50       20.11     16.53 o 
   1  22   8       26.24       49.71     21.38 o 
   2  22   8       41.77       46.01     32.46 o 
  -2  23   8       19.63       36.17     27.06 o 
  -1  23   8       69.71       92.08     35.87 o 
   0  23   8       50.20       52.87     29.37 o 
   1  23   8       17.03       33.94     18.69 o 
  -7   1   9       87.04       94.24     20.86 o 
  -6   1   9      126.16      151.01     18.00 o 
  -5   1   9      456.73      415.83     25.15 o 
  -4   1   9      276.03      294.04     19.52 o 
  -3   1   9      429.99      425.36     19.96 o 
  -2   1   9      280.69      233.09      8.11 o 
  -1   1   9      202.49      202.22      8.93 o 
   0   1   9      651.21      708.87     13.27 o 
   1   1   9      917.66      954.01     17.02 o 
   2   1   9      890.99      917.20     16.82 o 
   3   1   9        2.27       -0.65      8.21 o 
   4   1   9        7.10       11.06      4.34 o 
   5   1   9      975.23      929.47     25.45 o 
   6   1   9       11.30       24.17      6.88 o 
   7   1   9       16.58       13.36      7.24 o 
  -7   2   9       33.22       52.51     16.91 o 
  -6   2   9       20.12       23.41     13.64 o 
  -5   2   9      155.47      151.62      9.39 o 
  -4   2   9     1110.86      996.11     28.27 o 
  -3   2   9     1623.73     1468.78     33.72 o 
  -2   2   9      144.86      149.62      7.98 o 
  -1   2   9       45.06       47.99      6.16 o 
   0   2   9      461.59      469.18     10.02 o 
   1   2   9      171.33      191.26      7.33 o 
   2   2   9      108.86      125.31      7.13 o 
   3   2   9      124.02      112.64      8.54 o 
   4   2   9      129.93      127.65     10.47 o 
   5   2   9      214.18      200.20     12.59 o 
   6   2   9      203.37      189.48     12.84 o 
   7   2   9       52.99       58.32      9.15 o 
  -7   3   9      108.28      122.16     22.52 o 
  -6   3   9       32.66       38.70     10.36 o 
  -5   3   9      169.67      158.45     11.37 o 
  -4   3   9       77.32       66.74      7.10 o 
  -3   3   9      301.03      269.33     16.46 o 
  -2   3   9       66.60       71.23      6.15 o 
  -1   3   9      384.01      348.42     12.43 o 
   0   3   9      212.68      193.99      6.39 o 
   1   3   9       12.49        2.17      2.77 o 
   2   3   9        2.91        3.49      3.04 o 
   3   3   9      535.27      539.13     16.62 o 
   4   3   9      237.59      222.69     12.34 o 
   5   3   9       66.26       54.14     13.14 o 
   6   3   9        0.45       -3.98      3.98 o 
   7   3   9        3.26        4.09      8.62 o 
  -7   4   9        0.63       15.48     17.74 o 
  -6   4   9       80.92       80.50     20.20 o 
  -5   4   9      311.84      283.75     15.89 o 
  -4   4   9       83.56       97.89      8.29 o 
  -3   4   9      248.62      225.68      9.81 o 
  -2   4   9      270.85      274.35     10.05 o 
  -1   4   9      353.53      331.63     11.33 o 
   0   4   9      659.67      619.68     12.22 o 
   1   4   9      149.38      153.65      6.80 o 
   2   4   9      250.50      227.80     13.24 o 
   3   4   9       70.55       78.48      7.66 o 
   4   4   9       88.55      102.00      8.69 o 
   5   4   9       18.51       17.93      6.52 o 
   6   4   9       96.43       95.36     12.39 o 
   7   4   9      156.20      150.60     14.49 o 
  -7   5   9      191.31      221.95     29.75 o 
  -6   5   9      302.50      331.91     22.25 o 
  -5   5   9       17.88       26.80      7.21 o 
  -4   5   9      129.00      147.44      9.16 o 
  -3   5   9       10.76       16.80      4.20 o 
  -2   5   9      149.02      140.91     13.78 o 
  -1   5   9     2671.98     2564.54     48.05 o 
   0   5   9     2274.10     2216.96     33.84 o 
   1   5   9      137.67      134.30      7.18 o 
   2   5   9      131.92      146.13      9.07 o 
   3   5   9      263.96      260.93     13.63 o 
   4   5   9      146.43      151.68     10.43 o 
   5   5   9      136.66      147.16     11.92 o 
   6   5   9      118.85      103.29     15.58 o 
   7   5   9       53.37       72.69     15.85 o 
  -7   6   9        2.51        0.78      7.65 o 
  -6   6   9       63.41       86.53     19.56 o 
  -5   6   9      874.10      833.10     21.72 o 
  -4   6   9      723.21      677.93     18.89 o 
  -3   6   9      769.82      725.20     19.81 o 
  -2   6   9      192.82      189.34     10.52 o 
  -1   6   9      501.45      469.93     14.21 o 
   0   6   9     1505.53     1377.89     24.46 o 
   1   6   9      220.09      192.24      7.75 o 
   2   6   9     1277.84     1230.43     26.49 o 
   3   6   9     1686.53     1674.10     34.46 o 
   4   6   9      360.36      338.88     14.36 o 
   5   6   9        1.87        0.30      4.39 o 
   6   6   9        1.12        6.58      4.65 o 
   7   6   9      171.00      158.80     20.40 o 
  -7   7   9      175.78      186.55     25.28 o 
  -6   7   9       45.55       46.99      9.23 o 
  -5   7   9       21.29       22.10      5.54 o 
  -4   7   9      165.07      171.94     10.47 o 
  -3   7   9      668.27      671.67     19.15 o 
  -2   7   9     2149.89     1953.84     48.16 o 
  -1   7   9     1115.17     1029.56     23.22 o 
   0   7   9        6.59        7.61      3.84 o 
   1   7   9      333.21      351.87      9.03 o 
   2   7   9      144.97      146.33      9.01 o 
   3   7   9      415.52      378.62     15.88 o 
   4   7   9      187.44      154.96     11.11 o 
   5   7   9      186.60      185.87     12.54 o 
   6   7   9       23.71       11.07      5.57 o 
   7   7   9       99.13       57.50     28.27 o 
  -7   8   9      268.18      320.55     32.05 o 
  -6   8   9       64.62       56.71     10.32 o 
  -5   8   9      325.42      322.98     13.15 o 
  -4   8   9      601.81      600.77     18.48 o 
  -3   8   9        0.46        0.20      6.46 o 
  -2   8   9       76.88       61.13      8.63 o 
  -1   8   9       19.39       22.26      4.87 o 
   0   8   9      422.57      408.53     11.41 o 
   1   8   9      107.22      111.12      6.52 o 
   2   8   9      213.95      222.42     11.15 o 
   3   8   9       57.41       48.05      6.28 o 
   4   8   9      457.48      440.40     16.62 o 
   5   8   9        4.34        7.65      5.35 o 
   6   8   9        9.49        3.11      6.01 o 
  -6   9   9       53.94       67.29      7.66 o 
  -5   9   9      735.73      699.13     20.04 o 
  -4   9   9        1.01        1.79      4.70 o 
  -3   9   9      392.63      335.74     21.45 o 
  -2   9   9      350.77      370.94     22.04 o 
  -1   9   9      201.46      220.96     11.79 o 
   0   9   9      260.09      314.57     13.29 o 
   1   9   9        3.97       -3.61      3.61 o 
   2   9   9       21.14       11.15      5.65 o 
   3   9   9        6.70        9.66      6.03 o 
   4   9   9        8.18        6.90      6.73 o 
   5   9   9       14.85       25.93      9.13 o 
   6   9   9       31.89       28.52     11.19 o 
  -6  10   9       55.45       67.44      8.32 o 
  -5  10   9        0.55        0.13      5.05 o 
  -4  10   9      147.74      159.70     15.13 o 
  -3  10   9      524.43      484.27     16.01 o 
  -2  10   9      714.40      637.70     26.95 o 
  -1  10   9     1086.19     1013.31     24.72 o 
   0  10   9      436.01      429.19     14.85 o 
   1  10   9     1331.29     1238.80     27.63 o 
   2  10   9      215.66      245.62     13.22 o 
   3  10   9       49.25       47.71      7.37 o 
   4  10   9        2.43        2.73      6.67 o 
   5  10   9        0.30        2.14      5.70 o 
   6  10   9       16.27        9.21     10.09 o 
  -6  11   9      767.02      805.27     28.85 o 
  -5  11   9       30.50       31.46      6.67 o 
  -4  11   9       12.38       14.28      5.03 o 
  -3  11   9       22.60       28.40      6.23 o 
  -2  11   9        1.06        7.76      6.01 o 
  -1  11   9       63.39       72.80      7.85 o 
   0  11   9        3.37        4.93      5.28 o 
   1  11   9       67.92       90.88      7.47 o 
   2  11   9        9.95       21.46      8.96 o 
   3  11   9        8.15        5.94      5.67 o 
   4  11   9       11.62       -2.33     10.13 o 
   5  11   9       85.16       93.31     15.54 o 
   6  11   9        4.57        6.09      7.29 o 
  -6  12   9      187.98      213.91     14.01 o 
  -5  12   9        0.64        1.14      7.55 o 
  -4  12   9      317.47      311.40     20.72 o 
  -3  12   9      172.74      180.17     15.67 o 
  -2  12   9      613.62      570.73     20.13 o 
  -1  12   9       13.61       16.43      5.75 o 
   0  12   9      971.96      966.59     25.55 o 
   1  12   9      593.88      525.08     16.92 o 
   2  12   9       90.97       93.84      8.80 o 
   3  12   9       59.24       52.59     14.69 o 
   4  12   9        0.05        2.65      7.03 o 
   5  12   9      281.10      281.99     23.70 o 
   6  12   9       19.95       12.73      6.86 o 
  -6  13   9      142.91      132.81     14.38 o 
  -5  13   9       77.28       55.89      9.44 o 
  -4  13   9       15.37        7.80      5.66 o 
  -3  13   9      139.36      151.45     14.15 o 
  -2  13   9       17.37       20.59      7.04 o 
  -1  13   9      361.95      388.63     19.98 o 
   0  13   9     1603.55     1476.66     35.23 o 
   1  13   9        8.07       11.41      8.21 o 
   2  13   9      151.93      180.37     12.88 o 
   3  13   9        0.12        4.59      5.26 o 
   4  13   9        0.05        1.94      5.66 o 
   5  13   9        1.58        0.70      5.80 o 
   6  13   9        4.02       -4.06      7.85 o 
  -5  14   9      605.07      600.76     21.17 o 
  -4  14   9        3.01       15.32      5.26 o 
  -3  14   9      259.00      257.35     17.24 o 
  -2  14   9      123.34      140.84     13.20 o 
  -1  14   9     1949.59     1847.29     45.18 o 
   0  14   9      514.23      481.92     20.01 o 
   1  14   9       27.87       43.80     10.82 o 
   2  14   9       17.68       29.27      8.12 o 
   3  14   9      440.37      449.10     16.97 o 
   4  14   9      110.35      112.11     11.65 o 
   5  14   9       24.12       20.04      7.42 o 
  -5  15   9      156.44      213.01     14.46 o 
  -4  15   9      124.16      102.95     10.07 o 
  -3  15   9        0.04        0.77      5.61 o 
  -2  15   9      304.06      294.15     16.29 o 
  -1  15   9      130.95      145.58     12.19 o 
   0  15   9       18.75       20.80     13.34 o 
   1  15   9        1.83        8.26     12.12 o 
   2  15   9        2.71       -1.38      7.25 o 
   3  15   9       62.23       59.59      9.52 o 
   4  15   9       36.83       43.47      8.95 o 
   5  15   9        8.34        5.90      5.85 o 
  -5  16   9       50.12       57.78     13.21 o 
  -4  16   9      377.64      333.92     23.04 o 
  -3  16   9      116.03      122.39     17.20 o 
  -2  16   9        1.06        6.25      5.77 o 
  -1  16   9      303.69      318.90     17.75 o 
   0  16   9      305.84      324.27     21.21 o 
   1  16   9      109.97      136.30     18.25 o 
   2  16   9      190.74      248.27     23.84 o 
   3  16   9      222.40      230.54     19.10 o 
   4  16   9       12.87        9.97      8.12 o 
   5  16   9      111.50      126.12     13.65 o 
  -5  17   9       41.98       51.16     20.34 o 
  -4  17   9        0.28       18.50      8.09 o 
  -3  17   9        5.32        5.29      9.71 o 
  -2  17   9      101.65      116.16     11.22 o 
  -1  17   9      527.07      504.61     26.90 o 
   0  17   9      418.10      413.83     20.39 o 
   1  17   9        5.72       16.04     11.01 o 
   2  17   9        1.15       20.39     10.99 o 
   3  17   9      118.55      109.45     14.99 o 
   4  17   9      366.02      368.71     25.01 o 
   5  17   9       66.61       82.60     43.72 o 
  -4  18   9       21.27       26.31      6.09 o 
  -3  18   9      197.94      225.33     17.66 o 
  -2  18   9      707.43      711.21     23.95 o 
  -1  18   9       57.53       73.72     11.37 o 
   0  18   9       24.13       23.68     12.68 o 
   1  18   9      231.64      275.16     25.38 o 
   2  18   9        9.33       24.69     15.37 o 
   3  18   9      203.00      206.47     21.69 o 
   4  18   9       95.14       98.32     14.18 o 
  -4  19   9        6.91       20.69      8.16 o 
  -3  19   9      137.92      149.44     17.69 o 
  -2  19   9       56.63       64.41     13.60 o 
  -1  19   9        1.56       10.34     12.28 o 
   0  19   9      594.97      593.51     31.61 o 
   1  19   9       13.96       20.56     18.29 o 
   2  19   9       61.45       63.03     20.69 o 
   3  19   9       29.50        5.58     14.21 o 
   4  19   9       23.79        6.69     10.42 o 
  -3  20   9        5.86        8.26      9.39 o 
  -2  20   9       17.30       17.73     10.47 o 
  -1  20   9      119.93      109.53     27.37 o 
   0  20   9       13.67       64.36     17.45 o 
   1  20   9      278.31      235.25     33.46 o 
   2  20   9      164.84      182.88     30.82 o 
   3  20   9        0.40       17.76     16.90 o 
  -3  21   9        5.37       12.55     11.53 o 
  -2  21   9       48.45       44.75     14.61 o 
  -1  21   9       43.07       62.38     15.04 o 
   0  21   9       14.88       45.03     15.88 o 
   1  21   9        1.71       42.17     20.95 o 
   2  21   9       52.33       37.20     19.45 o 
   3  21   9       93.36      104.76     29.17 o 
  -2  22   9       41.88       30.72      9.06 o 
  -1  22   9       40.03       76.95     25.01 o 
   0  22   9       94.52      107.26     21.96 o 
   1  22   9      122.69      106.70     27.24 o 
   2  22   9       29.63       56.97     25.33 o 
  -1  23   9       25.44       59.81     27.76 o 
   0  23   9       11.91       12.89     18.30 o 
   1  23   9       40.56       31.30     20.93 o 
  -7   0  10      195.54      149.68     50.31 o 
  -6   0  10      284.03      324.66     36.05 o 
  -5   0  10      227.87      185.13     12.24 o 
  -4   0  10       73.65       60.67     35.39 o 
  -3   0  10      554.43      529.88     22.95 o 
  -2   0  10        2.18        6.63      4.84 o 
  -1   0  10      495.72      450.92     25.42 o 
   0   0  10     4168.50     4108.54     83.79 o 
   1   0  10      798.59      807.67     21.96 o 
   2   0  10       34.53       41.35      9.44 o 
   3   0  10      665.98      681.60     27.31 o 
   4   0  10        1.26       -0.41      6.25 o 
   5   0  10     1158.69     1151.86     42.43 o 
   6   0  10       29.36       18.96     12.62 o 
   7   0  10        0.22        6.56     15.78 o 
  -7   1  10       63.76       70.78     30.44 o 
  -6   1  10       18.89        7.09     12.40 o 
  -5   1  10      402.43      410.10     13.37 o 
  -4   1  10      338.27      326.97     15.88 o 
  -3   1  10     2944.10     2624.61     56.90 o 
  -2   1  10       58.11       75.60      8.73 o 
  -1   1  10        8.92       15.48      3.80 o 
   0   1  10      584.25      560.46     11.70 o 
   1   1  10     2525.03     2366.42     36.33 o 
   2   1  10      132.51      124.75      8.36 o 
   3   1  10       50.41       53.47      6.57 o 
   4   1  10      256.82      273.79     14.23 o 
   5   1  10        0.10        7.48     10.45 o 
   6   1  10        8.41        2.77      4.37 o 
   7   1  10        6.37        2.05     11.57 o 
  -7   2  10       15.96       10.03     15.44 o 
  -6   2  10       22.84       24.03     10.54 o 
  -5   2  10        3.08       -3.12      8.61 o 
  -4   2  10     1498.27     1418.69     32.34 o 
  -3   2  10      323.71      318.31     11.28 o 
  -2   2  10      837.00      781.14     18.72 o 
  -1   2  10      453.45      436.06     13.99 o 
   0   2  10      197.29      200.08      7.09 o 
   1   2  10      101.49      126.44      6.43 o 
   2   2  10     1052.19     1039.19     23.51 o 
   3   2  10     1098.85     1036.64     25.77 o 
   4   2  10      795.77      733.02     21.35 o 
   5   2  10       15.12       19.76      6.14 o 
   6   2  10       48.40       29.93     11.51 o 
   7   2  10        0.07       -6.85     10.04 o 
  -7   3  10       16.84        8.13     15.62 o 
  -6   3  10       23.69       14.33     12.13 o 
  -5   3  10       10.54        7.29      4.30 o 
  -4   3  10      369.86      332.88     13.61 o 
  -3   3  10      400.37      384.17     24.83 o 
  -2   3  10     1273.53     1125.40     36.64 o 
  -1   3  10       81.62       90.59      7.25 o 
   0   3  10      529.72      517.09     12.06 o 
   1   3  10        5.80        0.01      2.75 o 
   2   3  10       55.90       54.02      6.18 o 
   3   3  10        0.10       -1.26      4.07 o 
   4   3  10       37.23       22.44      5.72 o 
   5   3  10       16.98       19.04      8.62 o 
   6   3  10      168.96      181.85     12.66 o 
   7   3  10        7.27        5.07     11.16 o 
  -7   4  10       32.38       36.61      9.21 o 
  -6   4  10       75.47       79.36     16.75 o 
  -5   4  10       18.25       32.60     11.39 o 
  -4   4  10      323.23      313.05     22.33 o 
  -3   4  10       44.72       48.57      6.74 o 
  -2   4  10      521.97      489.59     16.10 o 
  -1   4  10      446.78      409.22     15.86 o 
   0   4  10        6.66        5.94      2.99 o 
   1   4  10      206.38      252.55     13.29 o 
   2   4  10      816.71      765.36     19.23 o 
   3   4  10      700.85      659.68     19.18 o 
   4   4  10       89.46       79.26      8.52 o 
   5   4  10      201.77      214.04     13.47 o 
   6   4  10      185.89      188.37     13.33 o 
   7   4  10       30.56       32.51     28.20 o 
  -7   5  10       11.03       18.30      8.71 o 
  -6   5  10        0.23       -8.06      8.06 o 
  -5   5  10      138.32      159.91      9.93 o 
  -4   5  10      930.49      831.13     21.96 o 
  -3   5  10      441.49      420.96     18.58 o 
  -2   5  10        1.96        4.08      4.05 o 
  -1   5  10      184.00      223.02     10.83 o 
   0   5  10      100.38      101.91      6.12 o 
   1   5  10      265.35      257.20      8.39 o 
   2   5  10       85.95       86.83      7.66 o 
   3   5  10      159.25      194.95     12.54 o 
   4   5  10      182.92      194.02     12.29 o 
   5   5  10        5.80        4.41      5.04 o 
   6   5  10       68.80       54.52      7.76 o 
  -7   6  10      100.42      121.89     19.06 o 
  -6   6  10       13.71        9.50      8.27 o 
  -5   6  10      253.23      256.27     12.67 o 
  -4   6  10      139.96      152.94     11.90 o 
  -3   6  10      163.33      141.53     12.15 o 
  -2   6  10      106.34       97.09     10.00 o 
  -1   6  10      445.30      432.12     13.74 o 
   0   6  10        2.08       -0.09      4.68 o 
   1   6  10     1735.88     1681.32     27.62 o 
   2   6  10      456.50      412.30     13.57 o 
   3   6  10        0.07        0.99      4.22 o 
   4   6  10        9.26       18.06      5.40 o 
   5   6  10       28.35       12.75      6.18 o 
   6   6  10        0.20        5.87      5.32 o 
  -6   7  10       61.01       50.04      7.09 o 
  -5   7  10       25.69       23.55      6.19 o 
  -4   7  10        2.90       -3.34      8.15 o 
  -3   7  10      817.71      711.63     26.84 o 
  -2   7  10     2167.02     1943.31     52.81 o 
  -1   7  10      651.24      632.43     17.18 o 
   0   7  10       63.86       72.21      7.59 o 
   1   7  10      158.95      188.89      9.19 o 
   2   7  10      253.52      246.58     12.12 o 
   3   7  10      165.63      196.42     11.37 o 
   4   7  10       26.62       33.07      7.26 o 
   5   7  10       15.94        3.00      7.71 o 
   6   7  10      160.21      167.95     12.71 o 
  -6   8  10        1.65       10.18      5.31 o 
  -5   8  10       52.30       57.73      7.47 o 
  -4   8  10       38.67       57.36      7.58 o 
  -3   8  10       35.82       31.38      7.11 o 
  -2   8  10        2.65        4.61      4.31 o 
  -1   8  10        0.07        0.02      4.74 o 
   0   8  10      714.88      614.67     17.17 o 
   1   8  10      652.97      604.36     13.80 o 
   2   8  10      401.71      363.45     13.02 o 
   3   8  10       10.30        7.42      4.81 o 
   4   8  10      238.30      269.87     16.95 o 
   5   8  10       68.06       66.54      8.57 o 
   6   8  10       25.11        9.37      5.84 o 
  -6   9  10       75.78       76.18      8.83 o 
  -5   9  10      158.42      175.64     13.50 o 
  -4   9  10      506.06      481.25     16.13 o 
  -3   9  10      172.42      175.16     13.27 o 
  -2   9  10        0.03        5.64      4.93 o 
  -1   9  10      119.57      111.09      9.08 o 
   0   9  10     2387.01     2179.97     41.48 o 
   1   9  10     1081.19      983.73     23.43 o 
   2   9  10       12.14       10.70      5.16 o 
   3   9  10       15.70       13.41      6.13 o 
   4   9  10      178.69      177.08     12.49 o 
   5   9  10       66.94       52.10     13.59 o 
   6   9  10        0.30        5.93     18.76 o 
  -6  10  10       22.65       19.31      6.63 o 
  -5  10  10      175.37      196.95     15.50 o 
  -4  10  10       99.28      100.17     12.15 o 
  -3  10  10      167.18      156.95     12.42 o 
  -2  10  10        5.41       -0.07      5.84 o 
  -1  10  10        4.15       -2.08      4.66 o 
   0  10  10       54.89       40.86      8.10 o 
   1  10  10       38.95       18.19      5.59 o 
   2  10  10      106.07      103.93     13.06 o 
   3  10  10      122.23      109.59     10.04 o 
   4  10  10      766.50      698.20     23.69 o 
   5  10  10      235.33      241.98     17.42 o 
   6  10  10       50.37       52.85     10.21 o 
  -6  11  10        5.92        5.63      5.57 o 
  -5  11  10       15.43       29.58      8.86 o 
  -4  11  10      547.82      526.10     21.44 o 
  -3  11  10      303.65      306.57     25.11 o 
  -2  11  10       98.73       95.15      8.90 o 
  -1  11  10      815.98      755.38     20.91 o 
   0  11  10       67.80       71.39      8.32 o 
   1  11  10       90.67      105.76      8.60 o 
   2  11  10      392.19      421.38     19.11 o 
   3  11  10      260.55      293.55     16.00 o 
   4  11  10       54.65       68.00     10.24 o 
   5  11  10       47.09       49.84     25.70 o 
   6  11  10        1.91       27.83     13.63 o 
  -6  12  10        0.96       16.69      6.99 o 
  -5  12  10       18.52       18.62      6.04 o 
  -4  12  10       20.03       25.51      8.15 o 
  -3  12  10      818.30      734.32     24.93 o 
  -2  12  10      196.40      230.83     13.49 o 
  -1  12  10      281.04      303.46     14.89 o 
   0  12  10      509.54      496.84     18.40 o 
   1  12  10      456.28      476.14     29.74 o 
   2  12  10       28.99       17.65     10.78 o 
   3  12  10      101.32      117.44     12.10 o 
   4  12  10      196.78      184.70     14.17 o 
   5  12  10      443.68      453.49     21.53 o 
   6  12  10      126.21       98.58     19.88 o 
  -5  13  10      224.90      234.44     21.33 o 
  -4  13  10       41.80       44.18      7.65 o 
  -3  13  10        2.94        5.19      5.15 o 
  -2  13  10      157.17      180.64     13.31 o 
  -1  13  10       12.51        8.68      7.26 o 
   0  13  10      710.75      665.77     23.72 o 
   1  13  10      226.80      271.72     24.52 o 
   2  13  10       22.67       30.10      8.35 o 
   3  13  10       58.29       77.32     16.50 o 
   4  13  10        0.06        8.24      6.31 o 
   5  13  10       29.38       31.38      8.26 o 
  -5  14  10       99.14      106.29      9.80 o 
  -4  14  10      215.12      246.02     15.69 o 
  -3  14  10        0.31        2.34      6.00 o 
  -2  14  10      932.39      848.38     25.00 o 
  -1  14  10      423.17      455.92     18.54 o 
   0  14  10      197.28      231.78     19.58 o 
   1  14  10       16.83       16.53     10.59 o 
   2  14  10       97.76       80.63     16.34 o 
   3  14  10       33.04       33.42     10.25 o 
   4  14  10       33.74       27.23      7.91 o 
   5  14  10       44.34       53.03      9.78 o 
  -5  15  10      236.45      250.08     22.85 o 
  -4  15  10       38.68       35.69      6.21 o 
  -3  15  10      312.53      311.32     18.21 o 
  -2  15  10       30.90       27.07      7.10 o 
  -1  15  10       20.56       17.54      6.12 o 
   0  15  10       69.67       82.40     10.84 o 
   1  15  10      217.42      229.50     32.03 o 
   2  15  10      468.07      465.21     30.57 o 
   3  15  10        9.49       18.01      7.98 o 
   4  15  10        3.07       -2.28      7.63 o 
   5  15  10        0.02       -0.20      7.18 o 
  -5  16  10      291.67      340.71     41.35 o 
  -4  16  10      112.14       84.83     19.64 o 
  -3  16  10        1.63        9.56      5.28 o 
  -2  16  10        0.44        4.29      6.93 o 
  -1  16  10      238.86      244.73     15.17 o 
   0  16  10        5.80        8.98      6.66 o 
   1  16  10       56.65       61.11     14.35 o 
   2  16  10       36.01       32.91     12.71 o 
   3  16  10       69.95       72.64     18.41 o 
   4  16  10       10.75       28.94     10.79 o 
   5  16  10      103.04       63.07     36.07 o 
  -4  17  10       41.01       45.66     10.33 o 
  -3  17  10        9.18       10.18      7.80 o 
  -2  17  10        4.88       11.76      6.01 o 
  -1  17  10      414.71      404.92     45.65 o 
   0  17  10       11.51       30.61     10.91 o 
   1  17  10       15.29       26.23     11.79 o 
   2  17  10        2.49       28.53     15.82 o 
   3  17  10      226.68      241.13     33.72 o 
   4  17  10       20.76       14.11     10.28 o 
  -4  18  10        4.04       15.37      7.74 o 
  -3  18  10       45.77       39.37      7.97 o 
  -2  18  10      124.52      116.58     11.39 o 
  -1  18  10       30.12       32.79     16.95 o 
   0  18  10       28.37       46.95     12.26 o 
   1  18  10      112.60      114.96     26.01 o 
   2  18  10       32.78        9.61     15.13 o 
   3  18  10        2.60       18.93     24.87 o 
   4  18  10        0.01       -0.33     15.42 o 
  -4  19  10      380.85      397.83     59.83 o 
  -3  19  10        2.75       16.39      6.14 o 
  -2  19  10      116.36      106.04     13.19 o 
  -1  19  10        7.97        9.05      7.08 o 
   0  19  10      248.73      279.26     33.71 o 
   1  19  10       10.03       38.85     19.14 o 
   2  19  10        0.10       19.31     16.32 o 
   3  19  10       67.04       40.37     21.36 o 
  -3  20  10      285.81      240.36     39.02 o 
  -2  20  10        5.00       12.79     12.81 o 
  -1  20  10        4.73       24.20      7.47 o 
   0  20  10      138.23      166.94     33.53 o 
   1  20  10      152.02      142.32     28.35 o 
   2  20  10       25.15       22.29     18.23 o 
   3  20  10        4.32       -6.78     22.98 o 
  -2  21  10      103.17      113.41     18.75 o 
  -1  21  10       40.33       70.55     20.84 o 
   0  21  10       39.28       76.23     22.56 o 
   1  21  10        9.23      -10.26     22.66 o 
   2  21  10       79.93       66.02     55.16 o 
  -1  22  10      392.59      417.92     74.09 o 
   0  22  10      182.61      166.72     28.76 o 
   1  22  10      195.68      206.81     58.81 o 
  -6   1  11       75.43       56.87      9.29 o 
  -5   1  11      122.45      125.68     10.85 o 
  -4   1  11       10.65       13.97      6.46 o 
  -3   1  11      360.92      310.58     12.85 o 
  -2   1  11       73.38       89.87      9.58 o 
  -1   1  11        1.57       10.06      5.05 o 
   0   1  11     1040.08     1016.37     21.52 o 
   1   1  11       19.36       27.58      5.04 o 
   2   1  11      845.63      808.82     21.45 o 
   3   1  11      232.11      249.15     16.05 o 
   4   1  11        0.35        9.81      6.22 o 
   5   1  11       65.95       63.91      8.66 o 
   6   1  11       12.01       18.10      7.38 o 
  -6   2  11       11.04       -2.67      6.25 o 
  -5   2  11        0.17        5.86      6.56 o 
  -4   2  11        4.89        5.70      5.79 o 
  -3   2  11       10.49        3.01      3.99 o 
  -2   2  11       34.94       37.19     10.32 o 
  -1   2  11      142.62      146.39      9.00 o 
   0   2  11      295.06      298.71     10.33 o 
   1   2  11      770.64      734.19     15.00 o 
   2   2  11      347.74      344.00     12.69 o 
   3   2  11      755.96      727.00     20.68 o 
   4   2  11        1.23        8.94      4.91 o 
   5   2  11      100.33      105.30     10.32 o 
   6   2  11       94.71       65.85      8.91 o 
  -6   3  11        5.21       16.51      8.70 o 
  -5   3  11       17.74       18.44      5.69 o 
  -4   3  11      259.38      268.61     14.47 o 
  -3   3  11     1380.29     1228.83     29.70 o 
  -2   3  11     2736.33     2409.51     46.63 o 
  -1   3  11      856.39      825.80     20.31 o 
   0   3  11      113.49      115.28      7.39 o 
   1   3  11       35.44       33.22      4.45 o 
   2   3  11       62.24       68.85      7.20 o 
   3   3  11        3.38       -1.51      5.56 o 
   4   3  11      362.00      363.43     19.84 o 
   5   3  11      183.03      165.94     12.44 o 
   6   3  11        1.63        8.20      5.36 o 
  -6   4  11      371.06      384.97     15.52 o 
  -5   4  11      174.55      187.66     18.64 o 
  -4   4  11      582.11      562.78     28.19 o 
  -3   4  11      440.45      460.40     19.32 o 
  -2   4  11      582.06      492.07     14.76 o 
  -1   4  11        0.34       -3.81      4.51 o 
   0   4  11      602.68      555.16     14.36 o 
   1   4  11     3252.94     2987.16     45.32 o 
   2   4  11     1103.61     1058.82     24.57 o 
   3   4  11      172.02      184.02     11.75 o 
   4   4  11       58.50       63.10      9.08 o 
   5   4  11      113.04      103.62      9.78 o 
   6   4  11      319.70      311.08     17.32 o 
  -6   5  11      174.02      202.15     17.57 o 
  -5   5  11       12.69        9.29      7.92 o 
  -4   5  11      374.93      393.45     22.21 o 
  -3   5  11      113.18      121.92      9.04 o 
  -2   5  11      103.20      113.45      9.45 o 
  -1   5  11      644.15      570.95     16.21 o 
   0   5  11       42.21       43.06      6.86 o 
   1   5  11      288.36      278.06      9.63 o 
   2   5  11       40.50       55.28      6.45 o 
   3   5  11      129.74      116.60     10.66 o 
   4   5  11      172.68      155.85     11.53 o 
   5   5  11      312.82      301.38     16.36 o 
   6   5  11      577.80      610.28     22.44 o 
  -6   6  11       53.24       49.99      7.51 o 
  -5   6  11       92.13      101.07     13.75 o 
  -4   6  11       21.40       15.93      8.99 o 
  -3   6  11       89.49       84.02      8.72 o 
  -2   6  11     1345.49     1188.54     30.11 o 
  -1   6  11      369.35      351.03     13.13 o 
   0   6  11       43.41       55.25      7.09 o 
   1   6  11       44.27       42.45      5.12 o 
   2   6  11      421.35      385.71     13.50 o 
   3   6  11      539.98      542.46     19.05 o 
   4   6  11       69.31       52.62     12.69 o 
   5   6  11       12.02        4.39      5.16 o 
   6   6  11        2.07       16.50      9.15 o 
  -6   7  11        5.33       14.11      7.78 o 
  -5   7  11       84.75      102.31      9.93 o 
  -4   7  11       19.58       14.38      6.68 o 
  -3   7  11      934.84      897.97     27.96 o 
  -2   7  11      512.93      498.80     19.51 o 
  -1   7  11      490.44      471.44     21.20 o 
   0   7  11      169.21      186.40     11.44 o 
   1   7  11       64.45       68.67      5.85 o 
   2   7  11        8.49       11.55      8.48 o 
   3   7  11        4.90        8.82      5.20 o 
   4   7  11      592.99      597.79     19.96 o 
   5   7  11      119.86      102.43     10.61 o 
   6   7  11      111.87      116.14     14.59 o 
  -6   8  11      194.39      207.29     18.64 o 
  -5   8  11       51.54       63.73      7.88 o 
  -4   8  11      146.76      161.95     16.22 o 
  -3   8  11        0.26       -3.16      4.80 o 
  -2   8  11      470.37      449.70     24.93 o 
  -1   8  11      453.80      470.30     19.39 o 
   0   8  11       60.11       52.25      7.07 o 
   1   8  11     2228.72     2085.16     40.02 o 
   2   8  11      280.79      319.33     13.08 o 
   3   8  11       38.86       29.48      8.05 o 
   4   8  11       12.93       19.27      6.21 o 
   5   8  11        4.70        9.48     10.19 o 
   6   8  11      468.65      475.91     21.42 o 
  -6   9  11        1.12       -0.60      7.13 o 
  -5   9  11       50.05       40.87      7.10 o 
  -4   9  11      424.79      454.34     24.16 o 
  -3   9  11       14.47        2.98      6.01 o 
  -2   9  11        5.12        9.14      5.11 o 
  -1   9  11      770.31      774.22     24.49 o 
   0   9  11      123.48      134.94      9.21 o 
   1   9  11      486.93      446.35     19.75 o 
   2   9  11       25.78       10.80      5.45 o 
   3   9  11        0.19       -3.68      4.42 o 
   4   9  11      321.46      348.42     17.40 o 
   5   9  11        8.70        7.96      7.97 o 
   6   9  11        4.09       14.31     15.13 o 
  -6  10  11       22.33       25.10      6.83 o 
  -5  10  11       10.50       14.25      5.75 o 
  -4  10  11       66.37       65.86     13.41 o 
  -3  10  11       92.18      108.26     11.03 o 
  -2  10  11     1027.84      912.77     25.12 o 
  -1  10  11      291.81      308.13     16.50 o 
   0  10  11       13.40       18.44      5.98 o 
   1  10  11       29.07       14.35      6.83 o 
   2  10  11        0.21        2.73      5.82 o 
   3  10  11       26.49       25.63      6.93 o 
   4  10  11        9.17        0.08     15.12 o 
   5  10  11      114.45      101.93     17.91 o 
   6  10  11       15.19       10.74     15.05 o 
  -6  11  11      220.79      213.34     24.36 o 
  -5  11  11       16.22       28.83      6.13 o 
  -4  11  11        3.49        2.63      5.53 o 
  -3  11  11        1.37        3.47      4.20 o 
  -2  11  11       52.86       46.97      7.02 o 
  -1  11  11       38.50       35.73      6.81 o 
   0  11  11      379.42      405.39     18.91 o 
   1  11  11       69.31      100.93     16.63 o 
   2  11  11       94.08      100.33     15.59 o 
   3  11  11       33.73       23.69      6.96 o 
   4  11  11        6.51       17.53      9.97 o 
   5  11  11        3.13       22.00      7.34 o 
  -5  12  11      170.39      179.71     15.65 o 
  -4  12  11        1.62       18.24      6.13 o 
  -3  12  11      188.03      167.20     19.76 o 
  -2  12  11       53.95       53.02      8.00 o 
  -1  12  11      399.21      415.99     17.23 o 
   0  12  11      534.03      511.45     18.83 o 
   1  12  11       48.05       67.83     14.88 o 
   2  12  11       24.87       21.89      8.08 o 
   3  12  11        1.47       11.85      9.64 o 
   4  12  11       30.79       28.57      7.58 o 
   5  12  11       87.86       99.13     12.23 o 
  -5  13  11        1.21       12.40      9.20 o 
  -4  13  11        0.86        3.94      4.58 o 
  -3  13  11       81.16       86.07      9.40 o 
  -2  13  11      242.63      236.16     14.68 o 
  -1  13  11       12.24       14.49      5.90 o 
   0  13  11      150.57      149.03     15.80 o 
   1  13  11        0.93       -6.52      9.01 o 
   2  13  11        5.93        0.65      9.67 o 
   3  13  11       30.41       25.98      8.50 o 
   4  13  11      185.56      176.68     20.72 o 
   5  13  11      377.65      371.12     20.97 o 
  -5  14  11       40.44       40.18     15.90 o 
  -4  14  11        6.98       23.09      5.79 o 
  -3  14  11       69.53       54.91     12.90 o 
  -2  14  11        5.63        5.75      6.84 o 
  -1  14  11      746.66      703.18     22.43 o 
   0  14  11      138.28      147.49     18.99 o 
   1  14  11       60.18       60.56     14.05 o 
   2  14  11        6.36        0.94     10.09 o 
   3  14  11        2.61       11.27      7.49 o 
   4  14  11       26.34       41.07      9.70 o 
   5  14  11       54.20       59.64     24.11 o 
  -5  15  11      127.82      145.63     22.37 o 
  -4  15  11       42.46       52.79      8.29 o 
  -3  15  11      185.28      189.65     19.79 o 
  -2  15  11      626.99      545.29     20.48 o 
  -1  15  11       41.87       43.74      7.58 o 
   0  15  11      227.37      214.38     22.49 o 
   1  15  11      158.12      131.73     19.13 o 
   2  15  11       72.25       80.92     15.73 o 
   3  15  11       76.15       71.95     12.14 o 
   4  15  11      179.19      172.88     20.99 o 
   5  15  11      245.08      271.33     38.80 o 
  -4  16  11      120.55      129.35     15.97 o 
  -3  16  11      252.48      267.48     17.52 o 
  -2  16  11        5.92       12.95      6.09 o 
  -1  16  11        2.70       22.06      7.75 o 
   0  16  11      385.96      409.82     20.55 o 
   1  16  11       50.89       43.38     13.87 o 
   2  16  11      474.46      477.82     31.91 o 
   3  16  11      121.38      157.43     19.95 o 
   4  16  11       11.50       13.65     10.82 o 
  -4  17  11        1.18       10.84      5.47 o 
  -3  17  11      127.39      135.69     12.55 o 
  -2  17  11      236.21      243.47     16.01 o 
  -1  17  11      786.16      701.33     26.81 o 
   0  17  11       44.79       32.86     12.67 o 
   1  17  11      157.41      212.39     24.04 o 
   2  17  11       69.17       73.13     15.33 o 
   3  17  11       66.57       71.15     21.06 o 
   4  17  11       30.80       82.06     27.76 o 
  -4  18  11      117.16      126.15     49.83 o 
  -3  18  11        3.99        6.01      8.09 o 
  -2  18  11        0.25        5.69      6.40 o 
  -1  18  11       11.83       25.34      8.56 o 
   0  18  11      838.73      768.06     34.57 o 
   1  18  11      411.23      409.97     32.46 o 
   2  18  11      267.55      244.67     34.14 o 
   3  18  11        2.59        3.34     17.65 o 
  -3  19  11      230.83      229.14     19.31 o 
  -2  19  11      321.29      309.44     21.67 o 
  -1  19  11      316.42      342.96     36.65 o 
   0  19  11      182.16      177.68     22.80 o 
   1  19  11      165.34      153.76     21.11 o 
   2  19  11      281.24      294.14     44.31 o 
   3  19  11       38.75       48.56     21.21 o 
  -2  20  11       11.53       27.11     12.11 o 
  -1  20  11       15.80       24.21     23.01 o 
   0  20  11      310.61      331.13     30.42 o 
   1  20  11        5.43        8.36     28.62 o 
   2  20  11        3.80       10.97     27.17 o 
  -2  21  11        0.52        9.65      8.41 o 
  -1  21  11       55.24       72.37     27.05 o 
   0  21  11       17.80       41.37     20.40 o 
   1  21  11       14.90       17.26     17.76 o 
  -6   0  12        0.46        4.69      7.68 o 
  -5   0  12        0.00        6.55      6.68 o 
  -4   0  12       37.72       50.04     14.09 o 
  -3   0  12     2491.44     2218.17     68.12 o 
  -2   0  12      193.17      235.07     18.31 o 
  -1   0  12      519.95      435.70     28.87 o 
   0   0  12     2020.54     1880.01     49.91 o 
   1   0  12      881.94      784.30     26.49 o 
   2   0  12     1933.08     1730.78     53.20 o 
   3   0  12      601.08      587.92     39.15 o 
   4   0  12       68.13       79.83     16.70 o 
   5   0  12        1.89        5.84      7.01 o 
   6   0  12      229.06      225.48     25.19 o 
  -6   1  12      325.29      329.80     26.43 o 
  -5   1  12      121.23      109.47      9.16 o 
  -4   1  12      313.74      292.72     18.79 o 
  -3   1  12       90.19       99.59      8.47 o 
  -2   1  12       36.64       48.22      7.79 o 
  -1   1  12      102.79      120.73      8.70 o 
   0   1  12      984.68      937.62     20.75 o 
   1   1  12      208.81      215.23     10.78 o 
   2   1  12      253.79      266.81     15.03 o 
   3   1  12      570.54      559.36     18.43 o 
   4   1  12       16.26       29.34     13.19 o 
   5   1  12       89.98       85.38      9.75 o 
   6   1  12       21.14       23.58     13.14 o 
  -6   2  12       66.65       72.36     10.11 o 
  -5   2  12        4.12       -0.07      7.43 o 
  -4   2  12        5.35        6.19      4.83 o 
  -3   2  12      125.89      137.56      9.51 o 
  -2   2  12     1931.81     1684.23     38.41 o 
  -1   2  12     2209.93     1979.57     39.98 o 
   0   2  12      252.61      247.11     10.43 o 
   1   2  12      523.12      499.54     14.35 o 
   2   2  12      509.22      492.02     16.29 o 
   3   2  12      242.00      252.94     13.84 o 
   4   2  12      514.31      521.17     25.68 o 
   5   2  12      112.00      104.80     12.29 o 
   6   2  12        5.93        7.89      5.89 o 
  -6   3  12      169.56      181.78     20.39 o 
  -5   3  12      188.29      181.69     15.16 o 
  -4   3  12      335.73      306.71     21.59 o 
  -3   3  12        4.93        9.35      4.25 o 
  -2   3  12        0.95        7.69      4.26 o 
  -1   3  12      426.34      402.27     15.50 o 
   0   3  12       35.71       27.10      6.27 o 
   1   3  12      644.80      625.80     16.25 o 
   2   3  12     2723.02     2606.22     50.03 o 
   3   3  12      357.80      378.83     15.15 o 
   4   3  12        1.89        2.49      5.19 o 
   5   3  12       17.13       27.50      7.29 o 
   6   3  12       30.69       16.23      5.76 o 
  -6   4  12       10.05       12.20      7.60 o 
  -5   4  12        0.85        9.28     11.66 o 
  -4   4  12       61.02       52.35      7.92 o 
  -3   4  12      154.25      176.80     11.25 o 
  -2   4  12       28.75       17.27      9.03 o 
  -1   4  12      358.82      347.14     20.21 o 
   0   4  12      108.62      120.09      9.19 o 
   1   4  12       91.35      111.44      7.95 o 
   2   4  12      669.87      598.59     17.07 o 
   3   4  12      293.63      284.14     20.24 o 
   4   4  12       24.10       10.78      5.54 o 
   5   4  12        5.30        5.61      5.72 o 
   6   4  12        6.49        7.16      5.50 o 
  -6   5  12      224.33      219.96     16.77 o 
  -5   5  12      170.66      190.54     16.00 o 
  -4   5  12        9.65        9.39      5.08 o 
  -3   5  12       41.81       24.89      5.73 o 
  -2   5  12      212.30      191.04     10.72 o 
  -1   5  12        7.92        5.01      4.63 o 
   0   5  12       39.12       33.20      6.38 o 
   1   5  12      640.22      598.70     15.71 o 
   2   5  12      462.19      427.42     14.43 o 
   3   5  12        3.19       -4.86      4.86 o 
   4   5  12       14.82        7.07      6.06 o 
   5   5  12        7.61       12.46      5.83 o 
   6   5  12        5.24       11.32      5.57 o 
  -6   6  12        8.10       18.70      7.78 o 
  -5   6  12       58.62       53.88     11.03 o 
  -4   6  12        2.11        6.39      5.72 o 
  -3   6  12        9.68        5.57      3.24 o 
  -2   6  12       36.04       25.10      6.06 o 
  -1   6  12       67.63       52.63      6.77 o 
   0   6  12        0.62       -2.44      4.56 o 
   1   6  12       57.88       58.69      7.02 o 
   2   6  12       10.14       14.57      6.56 o 
   3   6  12      136.83      104.51      9.60 o 
   4   6  12       56.63       53.45     13.75 o 
   5   6  12       10.16       13.59      6.54 o 
   6   6  12       17.08        4.65      5.52 o 
  -6   7  12       88.59       82.58      9.81 o 
  -5   7  12       40.41       49.16     16.33 o 
  -4   7  12       97.72       89.47     10.43 o 
  -3   7  12        0.97        0.27      6.91 o 
  -2   7  12      330.68      323.98     19.78 o 
  -1   7  12      164.72      182.56     10.65 o 
   0   7  12       22.14       19.23      5.63 o 
   1   7  12       23.01       23.41      7.40 o 
   2   7  12      115.96      114.21     10.78 o 
   3   7  12      100.55      125.93     10.41 o 
   4   7  12      193.15      194.07     13.32 o 
   5   7  12       30.26       27.74      7.05 o 
   6   7  12        0.13        9.43      5.44 o 
  -6   8  12       12.67       16.30      7.19 o 
  -5   8  12       16.93       18.56      8.89 o 
  -4   8  12       69.45       90.34     12.88 o 
  -3   8  12      127.09      160.75     11.36 o 
  -2   8  12      823.71      767.99     22.49 o 
  -1   8  12      226.48      233.39     13.46 o 
   0   8  12       29.65       36.30      6.21 o 
   1   8  12      240.89      221.16     17.86 o 
   2   8  12        2.32        4.81      7.92 o 
   3   8  12      195.62      210.12     13.19 o 
   4   8  12      150.61      165.31     12.39 o 
   5   8  12        5.68        4.61      5.91 o 
   6   8  12      244.84      256.87     16.59 o 
  -6   9  12      118.69      109.61     23.99 o 
  -5   9  12      570.08      571.97     24.22 o 
  -4   9  12       39.99       27.06      7.98 o 
  -3   9  12      163.47      150.97     11.90 o 
  -2   9  12        0.84        6.18      7.25 o 
  -1   9  12      327.10      303.87     14.91 o 
   0   9  12        0.73        2.39      6.50 o 
   1   9  12      242.31      262.59     18.00 o 
   2   9  12       82.59       78.57     12.72 o 
   3   9  12      134.27      135.72     11.61 o 
   4   9  12        3.02       -0.25      6.49 o 
   5   9  12        7.03       -3.11      5.80 o 
   6   9  12      339.22      424.56     46.70 o 
  -5  10  12       81.96       81.07     15.88 o 
  -4  10  12      227.24      266.95     18.11 o 
  -3  10  12       25.27       24.68      5.88 o 
  -2  10  12      173.60      155.40     11.17 o 
  -1  10  12     1339.55     1262.63     30.48 o 
   0  10  12      302.25      338.17     17.54 o 
   1  10  12       10.48       13.29     10.25 o 
   2  10  12       24.55       27.50     10.83 o 
   3  10  12       23.98       26.06      8.70 o 
   4  10  12      141.32      137.02     12.93 o 
   5  10  12      116.08      136.15     13.47 o 
  -5  11  12       92.28       84.34     10.20 o 
  -4  11  12      246.59      248.89     15.99 o 
  -3  11  12       25.74       21.35      6.23 o 
  -2  11  12        3.55        9.16      5.76 o 
  -1  11  12      134.00      166.11     11.65 o 
   0  11  12       82.60       80.05      8.61 o 
   1  11  12        7.44       23.06     11.28 o 
   2  11  12      145.87      135.13     16.73 o 
   3  11  12      147.04      173.37     16.26 o 
   4  11  12      156.18      154.29     16.17 o 
   5  11  12      436.58      451.34     22.31 o 
  -5  12  12        0.11       18.10      5.77 o 
  -4  12  12        1.42       12.71      4.95 o 
  -3  12  12      127.37      132.02     10.61 o 
  -2  12  12      181.91      204.46     17.60 o 
  -1  12  12       10.28       15.17      5.92 o 
   0  12  12        0.22        3.01     10.69 o 
   1  12  12        8.29       15.85     11.32 o 
   2  12  12       20.44       24.49     10.71 o 
   3  12  12       88.87       93.91     12.23 o 
   4  12  12        4.87       11.24     12.69 o 
   5  12  12        1.05       -0.58     12.77 o 
  -5  13  12      169.49      185.54     21.16 o 
  -4  13  12        0.70       21.64      6.79 o 
  -3  13  12      133.43      127.68     10.82 o 
  -2  13  12       42.09       40.50     10.85 o 
  -1  13  12      333.57      382.34     24.28 o 
   0  13  12      475.13      463.86     21.52 o 
   1  13  12      422.65      444.61     32.10 o 
   2  13  12      532.12      538.53     31.92 o 
   3  13  12      259.97      261.29     18.63 o 
   4  13  12        0.14       13.04     14.15 o 
   5  13  12       78.48       69.61     12.75 o 
  -5  14  12        7.84       27.02     25.69 o 
  -4  14  12        4.72       10.70      4.68 o 
  -3  14  12      205.51      205.60     13.83 o 
  -2  14  12      399.64      408.67     19.59 o 
  -1  14  12      615.96      573.34     20.21 o 
   0  14  12       32.83       51.31      9.17 o 
   1  14  12        0.07       10.81     10.57 o 
   2  14  12       77.25       55.22     15.09 o 
   3  14  12      169.21      150.82     20.96 o 
   4  14  12       78.93       79.89     13.08 o 
  -4  15  12      138.41      103.78     16.14 o 
  -3  15  12       50.47       58.27     11.72 o 
  -2  15  12       13.48       21.69      6.39 o 
  -1  15  12       10.78       29.01      9.76 o 
   0  15  12      297.46      304.75     20.46 o 
   1  15  12      411.56      438.83     32.95 o 
   2  15  12        5.19        0.06     13.16 o 
   3  15  12       10.11       18.16     12.49 o 
   4  15  12       28.03       63.40     51.08 o 
  -4  16  12      160.21      161.32     16.74 o 
  -3  16  12       78.53       69.51      9.29 o 
  -2  16  12       19.46       41.40      8.42 o 
  -1  16  12        2.58       20.45      8.64 o 
   0  16  12       54.87       69.45     13.87 o 
   1  16  12       32.47       34.40     24.75 o 
   2  16  12       53.88       54.48     14.85 o 
   3  16  12        0.75        5.96     10.46 o 
   4  16  12      151.92      154.10     33.90 o 
  -4  17  12       29.71       44.15     10.45 o 
  -3  17  12        8.22        8.77      7.20 o 
  -2  17  12       38.42       48.01      8.57 o 
  -1  17  12      186.52      189.65     16.25 o 
   0  17  12       72.47       75.84     16.84 o 
   1  17  12        5.31       29.86     18.12 o 
   2  17  12        0.91       10.38     14.53 o 
   3  17  12       59.56       63.56     21.11 o 
  -3  18  12       14.27       23.40      6.64 o 
  -2  18  12       64.99       81.87     11.70 o 
  -1  18  12        1.57       19.20     14.08 o 
   0  18  12      143.02      159.56     22.22 o 
   1  18  12       57.89       80.68     17.38 o 
   2  18  12        4.75       13.17     11.41 o 
   3  18  12       13.55       -7.90     16.85 o 
  -3  19  12       42.27       44.14     25.74 o 
  -2  19  12        0.99       17.29      6.96 o 
  -1  19  12        3.22       28.37     14.05 o 
   0  19  12      109.64      108.09     21.58 o 
   1  19  12        0.36       10.58     13.20 o 
   2  19  12      119.18      116.82     27.49 o 
  -2  20  12      312.42      324.81     30.62 o 
  -1  20  12      190.57      226.99     29.49 o 
   0  20  12        7.34        0.94     11.42 o 
   1  20  12        1.85        7.05     15.99 o 
   2  20  12        0.00       13.57     18.07 o 
  -1  21  12        1.30       11.04     17.65 o 
   0  21  12      327.93      326.38     34.74 o 
  -6   1  13       19.91       27.85      7.19 o 
  -5   1  13       14.05       16.87      8.22 o 
  -4   1  13       97.61      121.51     10.16 o 
  -3   1  13      213.99      240.96     13.15 o 
  -2   1  13       10.36        9.22      5.36 o 
  -1   1  13      393.21      344.99     21.48 o 
   0   1  13       35.58       44.43      5.46 o 
   1   1  13        1.07        7.70      4.11 o 
   2   1  13     1082.27      987.57     25.37 o 
   3   1  13      803.73      760.90     22.43 o 
   4   1  13        1.69        5.49      5.13 o 
   5   1  13        5.40       -2.54      6.51 o 
   6   1  13       24.08       19.25      6.55 o 
  -6   2  13       52.98       43.84      8.22 o 
  -5   2  13      127.25      120.18     11.00 o 
  -4   2  13       63.81       48.71      6.95 o 
  -3   2  13       19.65       12.34      4.89 o 
  -2   2  13       32.21       17.29      7.33 o 
  -1   2  13      335.48      327.56     18.92 o 
   0   2  13      843.40      792.52     25.62 o 
   1   2  13       55.32       60.19      6.47 o 
   2   2  13       86.29       73.92      8.20 o 
   3   2  13       76.20       80.63      8.83 o 
   4   2  13       19.53       18.29      6.31 o 
   5   2  13        4.11       12.92      6.42 o 
   6   2  13        9.13        2.86      5.28 o 
  -6   3  13       56.91       72.59      9.23 o 
  -5   3  13        1.02        2.31      5.93 o 
  -4   3  13        0.79       -2.17      5.76 o 
  -3   3  13       11.14       12.81      4.87 o 
  -2   3  13       58.99       80.06     12.07 o 
  -1   3  13     1314.03     1167.90     26.91 o 
   0   3  13        1.48        1.94      5.51 o 
   1   3  13      296.25      291.02     11.39 o 
   2   3  13        0.54        0.65      5.04 o 
   3   3  13      384.36      369.56     15.97 o 
   4   3  13      592.96      570.71     23.47 o 
   5   3  13       67.82       60.13      8.67 o 
   6   3  13        0.07        0.64      5.03 o 
  -6   4  13       11.67        9.23      6.91 o 
  -5   4  13      311.03      322.18     15.91 o 
  -4   4  13      187.77      210.74     13.88 o 
  -3   4  13      222.53      197.18     16.57 o 
  -2   4  13      283.09      287.22     12.29 o 
  -1   4  13      305.60      297.02     13.64 o 
   0   4  13      127.46      132.21      9.69 o 
   1   4  13      750.90      700.34     17.71 o 
   2   4  13        4.27        8.59      5.69 o 
   3   4  13       10.46        8.75      7.02 o 
   4   4  13      463.25      452.43     18.74 o 
   5   4  13        1.17        9.31      6.22 o 
   6   4  13       11.24        2.39      8.69 o 
  -6   5  13        0.23        0.22      8.43 o 
  -5   5  13       35.91       44.35      7.67 o 
  -4   5  13       41.25       47.00      9.85 o 
  -3   5  13      362.50      313.68     37.05 o 
  -2   5  13      764.70      633.32     21.87 o 
  -1   5  13       73.23       70.21      7.70 o 
   0   5  13      606.54      560.72     16.76 o 
   1   5  13      399.26      394.14     17.72 o 
   2   5  13      753.51      700.24     21.59 o 
   3   5  13       54.66       55.13      7.98 o 
   4   5  13       19.50       11.21      6.39 o 
   5   5  13       70.39       77.89      9.75 o 
   6   5  13        0.82        8.76      9.39 o 
  -6   6  13      723.74      667.26     33.90 o 
  -5   6  13      222.00      247.73     15.61 o 
  -4   6  13       39.24       45.07     11.39 o 
  -3   6  13      105.00      100.32     16.94 o 
  -2   6  13       57.91       61.20      7.82 o 
  -1   6  13      266.91      262.90     13.14 o 
   0   6  13      684.20      635.05     18.21 o 
   1   6  13        1.88        7.29      5.92 o 
   2   6  13      330.08      375.05     20.81 o 
   3   6  13        3.14        3.94      5.42 o 
   4   6  13       26.99       21.22     11.56 o 
   5   6  13       63.99       51.66      8.70 o 
   6   6  13      118.88      137.72     20.28 o 
  -6   7  13       53.04       60.07     11.61 o 
  -5   7  13       36.28       56.89      8.43 o 
  -4   7  13       22.55       28.24      9.09 o 
  -3   7  13      560.54      558.45     19.62 o 
  -2   7  13       31.31       50.49     10.59 o 
  -1   7  13      922.40      868.48     24.47 o 
   0   7  13      293.04      347.22     15.48 o 
   1   7  13       75.17       88.99     10.74 o 
   2   7  13        0.18       -0.66      5.29 o 
   3   7  13      908.99      852.88     27.68 o 
   4   7  13      204.92      228.40     14.71 o 
   5   7  13       70.77       64.68     10.37 o 
  -5   8  13      446.30      419.64     22.22 o 
  -4   8  13      313.80      312.26     18.26 o 
  -3   8  13      163.01      173.11     12.05 o 
  -2   8  13       31.54       36.67      9.06 o 
  -1   8  13      159.11      127.01     10.94 o 
   0   8  13       61.16       68.25      7.77 o 
   1   8  13      142.29      202.27     18.19 o 
   2   8  13      441.78      462.04     26.09 o 
   3   8  13      549.29      520.41     21.35 o 
   4   8  13      110.93      107.30     10.78 o 
   5   8  13       24.29       18.34      6.89 o 
  -5   9  13        0.10       10.46      7.77 o 
  -4   9  13        2.17       20.34      5.25 o 
  -3   9  13        4.11        7.80      4.15 o 
  -2   9  13       46.16       34.19      9.08 o 
  -1   9  13      223.27      238.68     14.30 o 
   0   9  13        3.23        6.93      5.43 o 
   1   9  13       40.12       22.92     10.67 o 
   2   9  13        0.26       18.23     10.61 o 
   3   9  13       13.81       11.02      6.80 o 
   4   9  13       87.30       99.55     12.08 o 
   5   9  13      159.15      146.86     14.78 o 
  -5  10  13       26.60       42.19     15.99 o 
  -4  10  13      152.88      161.61     11.33 o 
  -3  10  13       15.66       20.22      5.24 o 
  -2  10  13       10.22       10.61      5.49 o 
  -1  10  13       85.27       99.60      9.56 o 
   0  10  13      232.32      254.94     14.07 o 
   1  10  13        0.56        2.98      8.81 o 
   2  10  13       19.49       19.41     10.17 o 
   3  10  13       53.94       63.67     15.27 o 
   4  10  13       65.03       57.73     11.88 o 
   5  10  13      127.14      151.91     18.69 o 
  -5  11  13        1.45       10.79      8.86 o 
  -4  11  13       12.38       25.17      5.30 o 
  -3  11  13      241.29      255.62     18.48 o 
  -2  11  13       50.46       44.46      7.48 o 
  -1  11  13        5.81        3.61      6.10 o 
   0  11  13        0.69        0.80      5.79 o 
   1  11  13        0.01        0.91     18.17 o 
   2  11  13       67.40       64.86     14.59 o 
   3  11  13       15.26       39.40     13.61 o 
   4  11  13       98.68       88.71     19.03 o 
   5  11  13       27.74       37.43     15.68 o 
  -5  12  13       15.56       13.84     14.60 o 
  -4  12  13        5.33       17.07      9.06 o 
  -3  12  13        6.00       22.52      8.49 o 
  -2  12  13       12.21       15.28      6.69 o 
  -1  12  13       91.56      100.89     10.09 o 
   0  12  13      143.85      144.95     13.79 o 
   1  12  13       23.95        6.64      9.47 o 
   2  12  13       53.30       51.35     13.85 o 
   3  12  13       12.24       27.24     12.76 o 
   4  12  13      105.69      130.85     15.44 o 
   5  12  13      169.53      151.18     17.20 o 
  -5  13  13       10.30       42.44     25.82 o 
  -4  13  13      154.79      185.85     16.58 o 
  -3  13  13      162.49      162.27     12.27 o 
  -2  13  13      151.75      165.94     12.51 o 
  -1  13  13       67.64       82.50     11.59 o 
   0  13  13      275.26      273.03     22.21 o 
   1  13  13       12.60       11.09     10.82 o 
   2  13  13        6.43       17.99     11.64 o 
   3  13  13       21.79       15.37     12.17 o 
   4  13  13       85.32       90.60     18.12 o 
  -4  14  13      149.57      148.25     16.48 o 
  -3  14  13       19.42       27.53     10.26 o 
  -2  14  13       33.91       40.23      9.54 o 
  -1  14  13       24.19       30.24      6.99 o 
   0  14  13       51.65       46.58     14.26 o 
   1  14  13      126.26      137.12     30.28 o 
   2  14  13        1.84        3.47     11.02 o 
   3  14  13      253.83      273.82     31.86 o 
   4  14  13        0.38        9.02     11.06 o 
  -4  15  13        0.05       14.69     11.44 o 
  -3  15  13      131.25      118.52     13.90 o 
  -2  15  13       31.59       43.47      7.69 o 
  -1  15  13      383.35      421.28     34.38 o 
   0  15  13      662.83      614.72     35.95 o 
   1  15  13      120.03      167.66     21.94 o 
   2  15  13       54.98       58.15     15.82 o 
   3  15  13      141.54      185.85     23.02 o 
   4  15  13       35.44       81.66     56.25 o 
  -4  16  13      163.25      216.13     40.55 o 
  -3  16  13       86.99       90.95     10.25 o 
  -2  16  13       85.47       74.19      9.43 o 
  -1  16  13       55.44       79.27     12.61 o 
   0  16  13       74.20       43.15     14.90 o 
   1  16  13      145.61      162.20     21.62 o 
   2  16  13      126.25      126.59     20.88 o 
   3  16  13        3.87        5.24     10.70 o 
  -3  17  13        3.70       24.67      5.89 o 
  -2  17  13      450.60      476.32     26.32 o 
  -1  17  13        8.17       16.47      8.34 o 
   0  17  13       18.77       34.97     13.32 o 
   1  17  13       59.05       64.38     15.88 o 
   2  17  13      224.47      224.07     25.18 o 
   3  17  13       71.28       67.50     16.49 o 
  -3  18  13        0.01       42.91     23.94 o 
  -2  18  13        1.86       24.42      7.75 o 
  -1  18  13      411.67      392.31     32.47 o 
   0  18  13      257.53      301.83     30.02 o 
   1  18  13      256.07      249.88     27.27 o 
   2  18  13        4.68       27.87     13.66 o 
  -2  19  13       68.20       83.23     19.11 o 
  -1  19  13      205.01      207.33     27.20 o 
   0  19  13        5.09       22.11     12.80 o 
   1  19  13      275.03      282.38     28.87 o 
   2  19  13       20.58       53.75     23.83 o 
  -1  20  13        9.91       42.69     23.84 o 
   0  20  13       85.02       95.35     21.21 o 
  -6   0  14        4.16       13.52      9.97 o 
  -5   0  14       55.45       79.85     13.05 o 
  -4   0  14      407.57      398.22     23.42 o 
  -3   0  14      495.80      545.86     49.07 o 
  -2   0  14      554.00      510.26     25.56 o 
  -1   0  14       15.87       13.48      8.82 o 
   0   0  14      116.99      129.40     15.70 o 
   1   0  14       19.01       16.58      8.09 o 
   2   0  14       28.32       28.22     13.34 o 
   3   0  14      777.72      744.86     31.56 o 
   4   0  14        2.39       13.91      9.15 o 
   5   0  14      110.14      116.39     18.63 o 
   6   0  14       23.01       21.43     41.58 o 
  -6   1  14       31.95       46.43      8.81 o 
  -5   1  14      621.65      613.49     22.60 o 
  -4   1  14      192.97      210.47     14.46 o 
  -3   1  14        3.97        6.52      4.77 o 
  -2   1  14       46.82       48.86      7.67 o 
  -1   1  14      353.65      327.05     16.72 o 
   0   1  14     1454.88     1240.33     28.72 o 
   1   1  14       60.71       56.07      8.62 o 
   2   1  14       99.50       95.05     14.09 o 
   3   1  14       18.07       31.34      6.47 o 
   4   1  14        8.73        7.18      5.85 o 
   5   1  14        0.04        9.39      6.41 o 
   6   1  14       25.83       61.59     30.99 o 
  -6   2  14      145.60      141.04     12.56 o 
  -5   2  14      415.65      378.18     20.84 o 
  -4   2  14       17.57       18.70      5.58 o 
  -3   2  14       77.02       70.25      9.54 o 
  -2   2  14      300.94      330.24     15.66 o 
  -1   2  14        0.90       14.01      6.12 o 
   0   2  14      492.51      429.28     21.15 o 
   1   2  14      150.78      177.75     11.68 o 
   2   2  14        9.57        3.85      6.91 o 
   3   2  14       32.18       23.24      7.36 o 
   4   2  14      223.18      236.95     14.98 o 
   5   2  14      238.04      263.84     21.68 o 
  -6   3  14        6.40        5.89      6.25 o 
  -5   3  14        4.87        7.76      6.22 o 
  -4   3  14      112.85      108.55     10.72 o 
  -3   3  14       76.40       62.67      7.44 o 
  -2   3  14      110.81      128.40     10.44 o 
  -1   3  14       17.00        6.38      4.61 o 
   0   3  14        8.50        9.56      4.95 o 
   1   3  14      532.30      514.54     20.12 o 
   2   3  14       35.77       37.49      9.92 o 
   3   3  14       58.00       51.70      8.96 o 
   4   3  14        2.11        5.93      8.37 o 
   5   3  14        5.72       13.22      6.83 o 
  -6   4  14      137.90      127.49     18.73 o 
  -5   4  14       12.96        7.37      8.99 o 
  -4   4  14        0.64       10.80      4.36 o 
  -3   4  14      340.74      343.85     17.26 o 
  -2   4  14      463.22      402.58     23.98 o 
  -1   4  14       30.61       34.20      6.09 o 
   0   4  14      124.92      119.58     10.95 o 
   1   4  14      101.10      115.85     11.48 o 
   2   4  14       89.36      118.59     13.61 o 
   3   4  14      532.23      500.04     20.99 o 
   4   4  14       31.91       33.64     10.68 o 
   5   4  14       50.23       44.88      8.68 o 
  -5   5  14       71.46       73.43     14.95 o 
  -4   5  14        6.14       14.91      7.67 o 
  -3   5  14       26.91       30.66      7.45 o 
  -2   5  14      111.78       93.34     10.70 o 
  -1   5  14       47.99       56.91      9.28 o 
   0   5  14      954.29      834.53     22.15 o 
   1   5  14        7.05       -1.52      8.32 o 
   2   5  14      162.69      196.38     18.29 o 
   3   5  14      324.76      337.12     19.45 o 
   4   5  14        4.86        2.81      5.49 o 
   5   5  14       13.19        7.15      9.54 o 
  -5   6  14        7.41       15.63      6.01 o 
  -4   6  14        6.78       13.86     10.89 o 
  -3   6  14       11.35       11.85      6.40 o 
  -2   6  14        6.33        9.56      7.46 o 
  -1   6  14      134.11      138.15     10.25 o 
   0   6  14      164.85      161.59     11.01 o 
   1   6  14        2.04       15.25      8.74 o 
   2   6  14       53.78       50.53     14.05 o 
   3   6  14       30.48       40.01      8.18 o 
   4   6  14       66.91       72.44     15.99 o 
   5   6  14       64.17       68.77      9.40 o 
  -5   7  14        1.30        4.12      5.09 o 
  -4   7  14       11.93       25.20     12.52 o 
  -3   7  14      106.30      112.26     14.64 o 
  -2   7  14        8.74       12.31      5.34 o 
  -1   7  14       53.90       55.83      9.00 o 
   0   7  14      179.58      180.82     11.51 o 
   1   7  14        3.72        5.90      9.87 o 
   2   7  14       51.32       45.02     11.83 o 
   3   7  14        7.92       -7.17      7.17 o 
   4   7  14      120.92      127.79     20.14 o 
   5   7  14       11.69       10.15      7.10 o 
  -5   8  14      116.15      125.47     11.96 o 
  -4   8  14       68.22       85.23      9.21 o 
  -3   8  14      222.53      206.42     13.27 o 
  -2   8  14        4.46        8.99      6.49 o 
  -1   8  14      128.45      118.22     10.76 o 
   0   8  14       52.53       61.63      8.38 o 
   1   8  14       44.95       59.34     12.79 o 
   2   8  14       40.18       34.70     11.45 o 
   3   8  14        3.35       12.28      9.48 o 
   4   8  14      112.91      121.70     14.82 o 
   5   8  14      415.76      435.48     31.15 o 
  -5   9  14       70.33       64.39     12.62 o 
  -4   9  14      199.22      203.70     14.78 o 
  -3   9  14       25.84       17.02      8.37 o 
  -2   9  14       15.56        7.29      5.72 o 
  -1   9  14      136.45      169.97     12.66 o 
   0   9  14       84.35       93.27      9.23 o 
   1   9  14      738.70      736.16     30.83 o 
   2   9  14      384.27      385.38     55.51 o 
   3   9  14        6.52       16.26     11.49 o 
   4   9  14      270.34      309.79     24.87 o 
   5   9  14       34.92       24.66     11.78 o 
  -5  10  14      230.98      233.06     16.92 o 
  -4  10  14      234.53      240.40     23.58 o 
  -3  10  14        3.89        4.46      5.96 o 
  -2  10  14      172.12      217.85     21.03 o 
  -1  10  14      527.82      476.30     17.79 o 
   0  10  14       83.04      105.71     11.50 o 
   1  10  14       61.36       46.04     21.85 o 
   2  10  14      122.83      123.09     15.77 o 
   3  10  14       73.04       60.96     15.99 o 
   4  10  14      234.38      283.38     34.60 o 
   5  10  14        1.24       19.86     16.74 o 
  -5  11  14       53.98       52.33     17.96 o 
  -4  11  14       12.58       34.38      5.30 o 
  -3  11  14       61.43       67.21      8.12 o 
  -2  11  14        2.37       14.72      5.36 o 
  -1  11  14      133.74      159.44     12.04 o 
   0  11  14      766.86      743.88     24.87 o 
   1  11  14      381.68      407.49     31.47 o 
   2  11  14      250.32      301.07     23.53 o 
   3  11  14      246.12      254.08     26.47 o 
   4  11  14      130.03      119.21     21.03 o 
  -4  12  14      169.22      190.16     14.63 o 
  -3  12  14      354.17      348.84     17.41 o 
  -2  12  14      383.52      381.72     18.20 o 
  -1  12  14      223.37      252.38     15.08 o 
   0  12  14      293.76      276.19     19.94 o 
   1  12  14       52.63       55.15     15.08 o 
   2  12  14      136.20      146.19     20.42 o 
   3  12  14      238.32      260.26     26.09 o 
   4  12  14      382.49      417.95     34.42 o 
  -4  13  14      355.96      345.17     23.01 o 
  -3  13  14       78.64       67.71      8.40 o 
  -2  13  14        3.98        9.36      7.61 o 
  -1  13  14       52.22       62.10     10.83 o 
   0  13  14        7.35       20.48      7.82 o 
   1  13  14      165.76      179.70     22.79 o 
   2  13  14      144.50      165.11     22.12 o 
   3  13  14        1.64       14.60     12.96 o 
   4  13  14       40.71       42.99     31.07 o 
  -4  14  14        7.36        9.39     10.84 o 
  -3  14  14       67.18       60.65      9.19 o 
  -2  14  14       50.73       60.27      9.20 o 
  -1  14  14        0.25        4.55      6.26 o 
   0  14  14        1.14       -3.33     15.75 o 
   1  14  14       46.07       45.56     20.39 o 
   2  14  14       28.60        8.62     11.41 o 
   3  14  14       37.59       32.41     14.47 o 
   4  14  14        5.85       67.47     43.24 o 
  -3  15  14       14.96       18.91      5.46 o 
  -2  15  14       77.84       87.05     11.70 o 
  -1  15  14       48.37       51.81     10.76 o 
   0  15  14       75.55      104.65     18.89 o 
   1  15  14        2.64       22.25     13.33 o 
   2  15  14        1.77       15.48     11.02 o 
   3  15  14        8.32       14.32     24.82 o 
  -3  16  14        0.11       13.78      5.66 o 
  -2  16  14       12.79       29.70      9.11 o 
  -1  16  14        0.01        6.07      9.67 o 
   0  16  14        4.45       16.26     11.89 o 
   1  16  14      180.73      160.55     22.63 o 
   2  16  14       85.72       61.86     16.82 o 
   3  16  14        3.30       16.36     17.44 o 
  -2  17  14        2.04       16.84      8.33 o 
  -1  17  14        0.01       21.86      8.01 o 
   0  17  14       10.43       13.55     26.92 o 
   1  17  14        6.07       23.78     12.92 o 
   2  17  14        1.15       15.73     27.65 o 
  -2  18  14      118.65      135.71     18.68 o 
  -1  18  14        3.28       47.88     12.79 o 
   0  18  14       15.36       32.07     14.60 o 
   1  18  14        3.27        7.68     32.66 o 
   0  19  14       56.05       46.53     15.99 o 
  -5   1  15       21.03       21.23      8.17 o 
  -4   1  15        0.60        4.29      3.90 o 
  -3   1  15       21.91       15.24      6.43 o 
  -2   1  15      154.40      153.29     11.89 o 
  -1   1  15       17.26       17.63      6.52 o 
   0   1  15       41.69       63.94      8.98 o 
   1   1  15      296.09      317.30     17.40 o 
   2   1  15       12.92       18.60      7.91 o 
   3   1  15       24.01       16.29      8.11 o 
   4   1  15       10.63       10.64      8.50 o 
   5   1  15        0.42        4.10      6.61 o 
  -5   2  15      228.52      240.93     16.95 o 
  -4   2  15        0.04       23.85      9.22 o 
  -3   2  15       49.30       60.96     13.76 o 
  -2   2  15       94.71       99.22     11.20 o 
  -1   2  15       80.54      113.10     10.78 o 
   0   2  15        4.59        5.19      4.70 o 
   1   2  15        1.60       12.37      7.92 o 
   2   2  15        0.04        7.50      6.32 o 
   3   2  15        0.39        4.17      7.52 o 
   4   2  15       65.71       86.02     11.64 o 
   5   2  15       58.48       54.36      9.64 o 
  -5   3  15       83.49       90.64     10.35 o 
  -4   3  15      159.94      194.41     14.61 o 
  -3   3  15        1.33        5.09      9.33 o 
  -2   3  15      191.45      195.41     13.69 o 
  -1   3  15       51.89       61.20      8.45 o 
   0   3  15        4.20        5.38      4.88 o 
   1   3  15       12.67       13.59      9.91 o 
   2   3  15       26.28       32.86      8.91 o 
   3   3  15        5.02       -3.38      7.66 o 
   4   3  15        3.96        7.27      7.42 o 
   5   3  15       10.44       19.25      7.62 o 
  -5   4  15       50.95       51.17     10.67 o 
  -4   4  15      737.10      695.19     25.01 o 
  -3   4  15        0.27        4.16      6.28 o 
  -2   4  15      305.67      351.58     17.76 o 
  -1   4  15        3.41       14.24      6.13 o 
   0   4  15       63.71       94.56      8.83 o 
   1   4  15      211.42      198.25     18.34 o 
   2   4  15       92.78      101.05     13.09 o 
   3   4  15       28.15       38.21     10.90 o 
   4   4  15        2.13        9.84      9.13 o 
   5   4  15        9.97       23.74      8.82 o 
  -5   5  15       64.47       76.85     12.38 o 
  -4   5  15      217.96      216.72     16.84 o 
  -3   5  15      598.22      529.81     33.17 o 
  -2   5  15      243.59      270.14     17.30 o 
  -1   5  15      155.57      182.45     12.91 o 
   0   5  15        7.97       11.84      6.58 o 
   1   5  15       84.59       95.84     14.03 o 
   2   5  15       88.14      104.97     16.49 o 
   3   5  15      104.83      109.00     18.62 o 
   4   5  15      266.05      276.80     23.75 o 
   5   5  15      127.62      142.66     15.38 o 
  -5   6  15       74.35       63.98     14.75 o 
  -4   6  15       16.86        6.49      7.28 o 
  -3   6  15       21.70       15.28      9.56 o 
  -2   6  15        8.34       15.45      7.08 o 
  -1   6  15       33.33       41.95      7.71 o 
   0   6  15      974.29      892.86     23.76 o 
   1   6  15     1349.18     1227.04     42.62 o 
   2   6  15       17.52       21.86     11.69 o 
   3   6  15      449.03      449.42     26.02 o 
   4   6  15       16.62       18.84     10.05 o 
   5   6  15      148.01      151.19     15.95 o 
  -5   7  15        0.47       19.86      7.93 o 
  -4   7  15       55.07       54.73      7.69 o 
  -3   7  15        1.08        5.85      5.99 o 
  -2   7  15      622.20      511.68     19.40 o 
  -1   7  15      228.47      258.29     15.15 o 
   0   7  15       56.16       64.94      9.42 o 
   1   7  15      153.24      157.12     17.47 o 
   2   7  15      341.06      371.95     29.12 o 
   3   7  15      196.33      174.25     22.49 o 
   4   7  15       17.69       32.86     25.40 o 
   5   7  15      153.63      181.01     16.96 o 
  -5   8  15       15.20       36.91      9.59 o 
  -4   8  15      202.03      233.27     17.19 o 
  -3   8  15        0.04       24.51      6.72 o 
  -2   8  15       32.17       50.47      7.88 o 
  -1   8  15      241.43      240.83     21.58 o 
   0   8  15       72.93      105.40     12.07 o 
   1   8  15      242.54      280.81     22.05 o 
   2   8  15      537.49      518.34     36.06 o 
   3   8  15        1.22       -3.87      9.69 o 
   4   8  15      138.83      116.01     22.16 o 
   5   8  15        4.44       48.25     62.93 o 
  -5   9  15      160.04      101.30     31.07 o 
  -4   9  15      125.74       97.47     10.58 o 
  -3   9  15        2.31       10.87      5.79 o 
  -2   9  15      363.05      366.20     18.90 o 
  -1   9  15      216.98      221.09     16.83 o 
   0   9  15       99.37      117.93     12.76 o 
   1   9  15       22.09       27.45     12.36 o 
   2   9  15        4.74       12.48     10.50 o 
   3   9  15      408.09      422.19     32.74 o 
   4   9  15      260.19      254.62     32.09 o 
  -4  10  15        9.46       16.97      6.85 o 
  -3  10  15        9.59       13.16     11.77 o 
  -2  10  15      104.91      107.40     10.65 o 
  -1  10  15       24.77       27.70      7.59 o 
   0  10  15      367.85      374.55     38.10 o 
   1  10  15      267.56      244.50     24.68 o 
   2  10  15      170.30      185.92     19.51 o 
   3  10  15      288.30      252.83     25.86 o 
   4  10  15        6.51        6.04     13.88 o 
  -4  11  15        7.43       10.80      7.69 o 
  -3  11  15        1.42       11.60      4.96 o 
  -2  11  15        4.55        8.64      6.29 o 
  -1  11  15        2.60        5.27      8.80 o 
   0  11  15       12.29        8.60      7.59 o 
   1  11  15       37.23       34.54     13.06 o 
   2  11  15      134.20      119.75     18.87 o 
   3  11  15       11.17        6.46     23.12 o 
   4  11  15        7.44       11.73     20.73 o 
  -4  12  15       85.57       84.56     12.04 o 
  -3  12  15       17.72       23.98      7.54 o 
  -2  12  15        6.00        9.13      8.11 o 
  -1  12  15       36.51       31.52     17.02 o 
   0  12  15       81.75       72.13     15.35 o 
   1  12  15       10.89       29.23     22.89 o 
   2  12  15       35.41       29.12     13.33 o 
   3  12  15       17.63       29.00     14.25 o 
   4  12  15       59.42       84.19     23.86 o 
  -4  13  15        4.20       21.12     14.28 o 
  -3  13  15      214.76      216.20     16.60 o 
  -2  13  15        0.75        4.48      5.56 o 
  -1  13  15       22.43       28.87      8.95 o 
   0  13  15       99.45       88.00     17.77 o 
   1  13  15       12.64       15.96     12.82 o 
   2  13  15       29.73       50.06     15.47 o 
   3  13  15       47.79       73.28     18.46 o 
  -3  14  15       20.64       32.38     11.68 o 
  -2  14  15      192.13      203.06     25.80 o 
  -1  14  15       58.34       53.43     13.73 o 
   0  14  15       56.18       47.10     15.79 o 
   1  14  15       61.83       56.96     15.14 o 
   2  14  15      633.72      633.84     39.51 o 
   3  14  15       10.28       21.65     29.07 o 
  -3  15  15       29.92       46.85     10.85 o 
  -2  15  15       32.09       59.95     10.77 o 
  -1  15  15       75.10       92.72     12.71 o 
   0  15  15       99.84       56.12     17.55 o 
   1  15  15       33.49       35.84     14.72 o 
   2  15  15       55.13       92.03     39.57 o 
   3  15  15        0.08       32.50     21.37 o 
  -2  16  15       25.44       52.40     10.52 o 
  -1  16  15      179.01      203.07     23.20 o 
   0  16  15      150.45      146.05     21.68 o 
   1  16  15      208.88      206.57     25.42 o 
   2  16  15       68.82       95.71     19.08 o 
  -2  17  15       34.11       63.08     23.30 o 
  -1  17  15       23.22       27.56     14.88 o 
   0  17  15       34.08       25.77     14.20 o 
   1  17  15        2.08       20.82     12.72 o 
   0  18  15        0.16       24.70     17.63 o 
  -5   0  16      163.71      173.92     20.46 o 
  -4   0  16      726.82      693.77     43.20 o 
  -3   0  16      513.49      479.00     33.11 o 
  -2   0  16      319.66      336.09     45.03 o 
  -1   0  16      110.96       83.81     18.41 o 
   0   0  16       11.25       18.44     10.10 o 
   1   0  16      105.75      148.62     34.32 o 
   2   0  16        5.53        8.50     10.81 o 
   3   0  16      250.11      255.21     45.39 o 
   4   0  16       83.99      109.76     22.88 o 
   5   0  16       82.60       68.19     21.10 o 
  -5   1  16      236.55      271.69     18.81 o 
  -4   1  16       25.80       35.59      8.61 o 
  -3   1  16      105.71      109.63     10.48 o 
  -2   1  16       51.23       69.31      8.77 o 
  -1   1  16      237.05      272.33     15.98 o 
   0   1  16        6.92        8.92      6.73 o 
   1   1  16      411.93      435.23     26.27 o 
   2   1  16      111.37      131.21     14.75 o 
   3   1  16       14.24       10.69      9.82 o 
   4   1  16      139.95      110.61     16.34 o 
   5   1  16       18.15       19.43     11.06 o 
  -5   2  16        0.96       10.21      4.95 o 
  -4   2  16      307.92      307.23     18.69 o 
  -3   2  16       59.96       60.49     10.11 o 
  -2   2  16       40.08       44.22      8.04 o 
  -1   2  16      550.81      472.23     18.86 o 
   0   2  16        3.03        9.97      6.76 o 
   1   2  16      138.84      167.61     18.59 o 
   2   2  16       15.97       25.22     10.26 o 
   3   2  16       55.33       40.21     18.87 o 
   4   2  16      121.86      107.41     19.04 o 
   5   2  16       32.15       39.64     17.70 o 
  -5   3  16       20.72       21.54     10.42 o 
  -4   3  16      413.51      393.22     22.30 o 
  -3   3  16      190.45      245.61     16.44 o 
  -2   3  16      195.60      198.07     13.82 o 
  -1   3  16       24.82       30.77      7.16 o 
   0   3  16      167.46      185.33     13.55 o 
   1   3  16      266.78      317.67     22.77 o 
   2   3  16      145.17      150.72     19.02 o 
   3   3  16        8.60        0.50      8.14 o 
   4   3  16        1.28       19.53     17.74 o 
   5   3  16       10.29       13.95     10.55 o 
  -5   4  16      109.71       58.53     17.25 o 
  -4   4  16       28.40       20.84     11.70 o 
  -3   4  16      184.74      195.29     14.80 o 
  -2   4  16        0.12        7.26      6.19 o 
  -1   4  16      164.20      177.86     13.13 o 
   0   4  16        2.13        6.12      4.98 o 
   1   4  16       86.88       99.44     14.92 o 
   2   4  16        5.22       26.61     11.93 o 
   3   4  16      186.59      180.15     18.69 o 
   4   4  16       62.49       63.21     13.86 o 
   5   4  16        0.32       11.64     26.61 o 
  -5   5  16      203.15      186.73     38.99 o 
  -4   5  16      209.48      220.13     16.09 o 
  -3   5  16        5.39        8.99      9.60 o 
  -2   5  16        0.37        2.30      6.07 o 
  -1   5  16       58.24       78.39      9.14 o 
   0   5  16        1.51       17.27      6.69 o 
   1   5  16      305.70      337.98     23.92 o 
   2   5  16       38.30       56.30     22.87 o 
   3   5  16       19.42       36.21     23.52 o 
   4   5  16       28.94       47.20     12.38 o 
  -5   6  16        6.86       16.74     20.35 o 
  -4   6  16        2.54       19.89      6.95 o 
  -3   6  16      148.57      176.19     14.28 o 
  -2   6  16        6.07        3.29      5.66 o 
  -1   6  16        8.51       17.72      6.30 o 
   0   6  16       14.58       21.69      7.05 o 
   1   6  16       27.17       45.33     11.61 o 
   2   6  16       51.65       60.90     14.83 o 
   3   6  16       34.17       46.58     14.35 o 
   4   6  16       50.00       53.08     14.83 o 
  -4   7  16       13.51       15.39      6.41 o 
  -3   7  16       46.06       57.12     11.65 o 
  -2   7  16       94.15      113.06     12.36 o 
  -1   7  16        0.05        4.98      6.35 o 
   0   7  16       61.89       71.06     11.38 o 
   1   7  16       19.79       35.90     11.56 o 
   2   7  16       12.81       18.36     14.00 o 
   3   7  16      118.83      128.46     35.99 o 
   4   7  16       50.86       76.73     18.05 o 
  -4   8  16       36.72       41.55     10.15 o 
  -3   8  16       98.65       76.92      9.81 o 
  -2   8  16       36.44       28.51      7.40 o 
  -1   8  16       76.59       78.24     11.38 o 
   0   8  16      116.99      127.65     14.13 o 
   1   8  16       34.25       57.39     12.13 o 
   2   8  16      147.49      151.91     20.72 o 
   3   8  16        1.91       19.33     12.95 o 
   4   8  16       11.11       18.63     14.91 o 
  -4   9  16       32.85       20.70      6.37 o 
  -3   9  16        1.07       20.50     10.51 o 
  -2   9  16        9.02       24.94      7.61 o 
  -1   9  16       52.45       28.58      6.90 o 
   0   9  16      171.70      176.65     16.45 o 
   1   9  16       17.74       27.46     13.14 o 
   2   9  16      102.92      105.92     24.33 o 
   3   9  16       33.50       46.84     15.22 o 
   4   9  16       75.22      101.16     20.65 o 
  -4  10  16       29.90       18.61      9.11 o 
  -3  10  16       49.54       54.11     10.83 o 
  -2  10  16      305.38      288.69     17.24 o 
  -1  10  16      232.01      253.28     17.78 o 
   0  10  16        2.75        4.42     11.46 o 
   1  10  16      163.05      185.46     22.94 o 
   2  10  16      296.09      311.05     33.33 o 
   3  10  16      289.83      333.82     30.01 o 
   4  10  16      234.66      217.15     32.41 o 
  -4  11  16       32.90       -1.47     18.88 o 
  -3  11  16       10.70       22.66      6.38 o 
  -2  11  16       13.76       22.04      6.79 o 
  -1  11  16      369.52      383.02     21.68 o 
   0  11  16      570.10      546.23     35.30 o 
   1  11  16      462.73      395.04     32.69 o 
   2  11  16      214.80      247.65     42.83 o 
   3  11  16        2.44       12.94     12.57 o 
  -3  12  16      241.60      214.89     16.29 o 
  -2  12  16      112.37      119.45     11.39 o 
  -1  12  16       11.83       16.74      7.71 o 
   0  12  16        1.07       12.77     11.62 o 
   1  12  16        5.47        0.38     16.56 o 
   2  12  16      102.17      109.87     21.92 o 
   3  12  16      259.48      304.47     35.45 o 
  -3  13  16        5.72       14.46     10.23 o 
  -2  13  16       17.76       37.77     12.14 o 
  -1  13  16       29.67       24.06     11.12 o 
   0  13  16       54.77       51.76     15.77 o 
   1  13  16        4.38       20.83     11.95 o 
   2  13  16       55.04       65.86     18.27 o 
   3  13  16      102.64      146.69     25.01 o 
  -3  14  16       90.74      110.67     27.33 o 
  -2  14  16       48.97       49.33     18.50 o 
  -1  14  16       32.06       36.82      8.80 o 
   0  14  16      157.52      158.59     22.38 o 
   1  14  16        8.81       17.37     12.73 o 
   2  14  16       14.82       38.49     18.45 o 
  -2  15  16        5.99       35.81      8.71 o 
  -1  15  16        2.66        3.94     11.45 o 
   0  15  16       35.45       39.19     14.15 o 
   1  15  16      264.62      253.12     28.14 o 
   2  15  16        0.19        8.02     20.37 o 
  -1  16  16      167.26      135.31     28.10 o 
   0  16  16       11.71       17.08     13.17 o 
   1  16  16        0.64       15.96     21.87 o 
  -4   1  17       51.92       41.34     17.84 o 
  -3   1  17      561.98      565.24     27.14 o 
  -2   1  17      342.45      357.08     19.05 o 
  -1   1  17       56.60       69.74     11.47 o 
   0   1  17       25.66       52.09      8.15 o 
   1   1  17        1.29       -3.72     15.96 o 
   2   1  17        7.58        6.72     10.83 o 
   3   1  17       50.53       41.09     13.02 o 
   4   1  17        0.34       22.26     13.06 o 
  -4   2  17        7.26       17.42      6.44 o 
  -3   2  17       15.38       18.56     13.16 o 
  -2   2  17       14.02       14.38      6.37 o 
  -1   2  17      118.41      134.16     12.06 o 
   0   2  17       16.30       22.11      6.73 o 
   1   2  17       93.00      112.54     23.37 o 
   2   2  17      133.58      148.32     19.44 o 
   3   2  17       86.07      113.95     15.90 o 
   4   2  17       32.15       20.79     10.39 o 
  -4   3  17      304.99      330.27     31.49 o 
  -3   3  17       15.69       12.37     10.68 o 
  -2   3  17      136.52      144.51     14.74 o 
  -1   3  17       87.00       86.25     10.43 o 
   0   3  17       12.03        4.00      9.72 o 
   1   3  17       14.87       25.57     10.25 o 
   2   3  17       29.69       35.25     12.52 o 
   3   3  17        0.09       -5.50      8.18 o 
   4   3  17       90.81       94.57     15.88 o 
  -4   4  17        2.77        7.18      8.02 o 
  -3   4  17      105.12      127.17     13.13 o 
  -2   4  17       16.54       19.08      7.21 o 
  -1   4  17       31.08       39.30      9.50 o 
   0   4  17      102.40      118.10     14.71 o 
   1   4  17      219.80      232.73     40.61 o 
   2   4  17      468.31      502.48     33.75 o 
   3   4  17       17.66       42.27     15.15 o 
   4   4  17        0.01       -5.57      9.67 o 
  -4   5  17      134.20      115.80     21.75 o 
  -3   5  17      342.02      337.83     19.18 o 
  -2   5  17       84.15       84.61     11.18 o 
  -1   5  17      211.12      243.00     17.53 o 
   0   5  17       53.28       69.61      9.98 o 
   1   5  17      150.42      149.02     19.14 o 
   2   5  17       12.68       20.35     11.82 o 
   3   5  17      118.13      125.69     20.38 o 
   4   5  17      228.68      235.74     22.51 o 
  -4   6  17       78.74       81.68     13.67 o 
  -3   6  17       65.68       74.18     18.21 o 
  -2   6  17       22.17       31.06     10.64 o 
  -1   6  17      154.96      152.13     14.50 o 
   0   6  17      483.48      461.66     21.19 o 
   1   6  17      153.92      215.49     22.17 o 
   2   6  17       14.45       10.82     12.03 o 
   3   6  17        1.65        1.31     10.81 o 
   4   6  17       12.98       28.90     20.09 o 
  -4   7  17       18.10       15.83      7.70 o 
  -3   7  17      298.09      283.95     18.99 o 
  -2   7  17      392.91      421.89     21.94 o 
  -1   7  17        3.04        0.14      6.11 o 
   0   7  17        1.08       21.83     10.54 o 
   1   7  17      258.92      301.76     23.80 o 
   2   7  17      211.70      242.22     24.55 o 
   3   7  17       23.97       34.32     14.76 o 
   4   7  17       84.49       79.67     19.83 o 
  -4   8  17       26.60       31.65     21.74 o 
  -3   8  17      369.29      397.27     21.03 o 
  -2   8  17       32.93       28.41      8.29 o 
  -1   8  17      204.23      238.23     23.75 o 
   0   8  17        0.13        7.52      9.86 o 
   1   8  17       22.94       23.53     10.72 o 
   2   8  17      107.05       88.08     17.88 o 
   3   8  17       12.78       27.54     12.29 o 
  -3   9  17       23.40       30.55      6.78 o 
  -2   9  17      145.80      159.47     19.18 o 
  -1   9  17       63.96       72.34      9.48 o 
   0   9  17       22.05       37.67     12.75 o 
   1   9  17        3.40       21.98     11.76 o 
   2   9  17       55.78       50.35     15.17 o 
   3   9  17       48.23       85.60     17.58 o 
  -3  10  17      135.87      145.65     13.77 o 
  -2  10  17       55.94       60.16     10.30 o 
  -1  10  17       90.01       98.43     14.94 o 
   0  10  17       33.52       37.18     14.12 o 
   1  10  17       72.92       76.21     23.64 o 
   2  10  17      178.85      186.76     27.21 o 
   3  10  17      114.56      134.01     26.66 o 
  -3  11  17        7.51       17.38      8.84 o 
  -2  11  17       26.01       37.12      7.92 o 
  -1  11  17        3.84       20.64      7.49 o 
   0  11  17       46.28       70.53     16.23 o 
   1  11  17       83.52      125.77     20.20 o 
   2  11  17        0.56       12.69     13.52 o 
   3  11  17        0.48        6.25     13.16 o 
  -2  12  17       17.00       28.66      7.17 o 
  -1  12  17       85.36      126.78     19.34 o 
   0  12  17       17.68        1.21     14.32 o 
   1  12  17       79.76       74.30     38.44 o 
   2  12  17       62.50       67.17     18.82 o 
  -2  13  17       34.60       39.39     13.21 o 
  -1  13  17       50.30       73.51     12.28 o 
   0  13  17       41.57       54.76     17.27 o 
   1  13  17        9.62       26.47     13.10 o 
   2  13  17       19.22       56.92     17.25 o 
  -1  14  17        7.55       20.25     13.26 o 
   0  14  17      202.68      205.00     42.14 o 
   1  14  17        0.38        2.56     14.54 o 
   0  15  17       12.59       27.37     12.08 o 
  -4   0  18      216.97      178.24     53.62 o 
  -3   0  18      135.47      124.95     16.72 o 
  -2   0  18      198.37      187.05     22.57 o 
  -1   0  18        9.39       19.76     10.73 o 
   0   0  18      198.62      286.39     35.72 o 
   1   0  18       19.24       66.77     31.66 o 
   2   0  18      586.33      535.75     68.35 o 
   3   0  18      248.10      279.69     32.53 o 
   4   0  18      185.27      187.89     51.02 o 
  -4   1  18       22.63       35.66     19.40 o 
  -3   1  18       49.86       70.66     11.16 o 
  -2   1  18       90.35      107.60     16.10 o 
  -1   1  18      110.29      115.83     11.88 o 
   0   1  18      167.95      147.11     19.00 o 
   1   1  18      236.68      227.98     30.18 o 
   2   1  18      134.26      138.67     28.18 o 
   3   1  18      112.23      110.47     15.92 o 
   4   1  18       13.51       41.94     26.60 o 
  -4   2  18      355.68      334.27     34.17 o 
  -3   2  18       35.23       35.06      6.80 o 
  -2   2  18        4.41        6.43      5.91 o 
  -1   2  18      324.77      396.11     20.79 o 
   0   2  18       42.41       43.04     18.25 o 
   1   2  18        2.11      -13.13     15.13 o 
   2   2  18      216.12      230.62     24.49 o 
   3   2  18       23.18       22.27     13.26 o 
   4   2  18       39.49      100.55     30.03 o 
  -4   3  18       29.09       24.01     19.89 o 
  -3   3  18       17.63       34.13      7.93 o 
  -2   3  18       41.04       45.47      8.99 o 
  -1   3  18      336.27      379.81     20.12 o 
   0   3  18        2.34       19.45     13.23 o 
   1   3  18        0.03       12.95     16.77 o 
   2   3  18       16.73       26.27     23.69 o 
   3   3  18       53.16       46.97     21.28 o 
   4   3  18       13.76       57.29     40.94 o 
  -4   4  18        3.58        1.50     17.19 o 
  -3   4  18      171.06      195.47     15.64 o 
  -2   4  18      334.23      371.78     22.11 o 
  -1   4  18       72.15      111.66     11.60 o 
   0   4  18        2.06       39.68     15.42 o 
   1   4  18        2.39       19.83     24.82 o 
   2   4  18       10.79       27.63     12.45 o 
   3   4  18        0.09       10.27     12.00 o 
  -3   5  18        0.01        6.91      6.95 o 
  -2   5  18       53.36       66.15     10.36 o 
  -1   5  18        3.53        4.70      7.60 o 
   0   5  18      168.37      163.42     22.64 o 
   1   5  18        8.69       20.13     10.46 o 
   2   5  18        9.51       24.90     12.49 o 
   3   5  18        0.04       16.61     13.18 o 
  -3   6  18       30.97       34.44      7.73 o 
  -2   6  18      166.48      189.97     16.28 o 
  -1   6  18        5.81       12.62      8.66 o 
   0   6  18        0.08       18.01     18.61 o 
   1   6  18        8.44       19.47     10.95 o 
   2   6  18       65.39       59.55     15.79 o 
   3   6  18       20.94       12.01     11.39 o 
  -3   7  18       49.87       66.19      9.66 o 
  -2   7  18        9.71       24.39      7.65 o 
  -1   7  18        0.00        7.76      7.22 o 
   0   7  18       80.19       77.79     16.27 o 
   1   7  18       18.27       26.87     11.79 o 
   2   7  18       86.18       78.86     16.48 o 
   3   7  18       33.60       36.96     14.53 o 
  -3   8  18       59.35       60.26     12.31 o 
  -2   8  18        0.20       17.99      7.34 o 
  -1   8  18      115.57      121.21     17.10 o 
   0   8  18      115.84      125.21     19.77 o 
   1   8  18       98.47      111.22     24.24 o 
   2   8  18       31.90      107.82     25.37 o 
   3   8  18      152.34      160.66     22.15 o 
  -3   9  18        0.16        6.88      7.86 o 
  -2   9  18       86.51       82.13     10.73 o 
  -1   9  18       11.40       27.09     12.76 o 
   0   9  18       78.42       70.27     15.94 o 
   1   9  18       21.16       18.55     11.50 o 
   2   9  18        3.71       19.09     11.75 o 
  -2  10  18      230.18      227.58     19.68 o 
  -1  10  18       96.74      107.28     21.00 o 
   0  10  18        5.34       14.10     12.76 o 
   1  10  18       27.21       50.24     15.51 o 
   2  10  18       25.53       35.83     19.96 o 
  -2  11  18      110.86      133.86     24.62 o 
  -1  11  18      118.92      161.54     20.50 o 
   0  11  18        8.86       14.63     11.38 o 
   1  11  18       70.42       74.45     20.90 o 
   2  11  18       58.03       87.66     20.59 o 
  -1  12  18       40.23       58.08     24.31 o 
   0  12  18       25.61       50.18     15.34 o 
   1  12  18        5.66        6.71     10.98 o 
   0  13  18      399.36      425.81     39.47 o 
  -3   1  19        6.38       22.39     16.01 o 
  -2   1  19       50.37       54.06      8.89 o 
  -1   1  19        0.76       10.95      6.90 o 
   0   1  19        0.05       15.00     13.89 o 
   1   1  19      114.90      123.28     24.96 o 
   2   1  19        0.04       22.01     20.37 o 
   3   1  19       45.19       60.33     45.18 o 
  -3   2  19        1.24       16.40     13.65 o 
  -2   2  19       62.59       63.89      9.14 o 
  -1   2  19       74.27       92.37     10.94 o 
   0   2  19      112.90      112.18     19.49 o 
   1   2  19       17.15        7.57     16.87 o 
   2   2  19       86.39      124.60     27.63 o 
   3   2  19        3.76        9.00     12.56 o 
  -3   3  19      156.68      208.89     16.57 o 
  -2   3  19       96.29       99.97     12.24 o 
  -1   3  19        1.20       16.32      8.38 o 
   0   3  19       64.42       71.68     17.25 o 
   1   3  19       39.35       47.64     19.44 o 
   2   3  19      212.43      252.35     35.15 o 
   3   3  19      215.83      250.66     27.29 o 
  -3   4  19       43.96       49.17     23.04 o 
  -2   4  19       16.47       17.14      7.01 o 
  -1   4  19      164.66      143.89     14.32 o 
   0   4  19      109.89      138.93     22.40 o 
   1   4  19      169.45      185.87     81.74 o 
   2   4  19       14.37       35.27     12.31 o 
   3   4  19       33.19       49.75     24.56 o 
  -3   5  19       37.74       60.01     13.33 o 
  -2   5  19       59.49       55.94      9.58 o 
  -1   5  19      196.05      214.38     21.29 o 
   0   5  19        3.79       28.64     14.64 o 
   1   5  19        3.23       25.72     16.93 o 
   2   5  19       49.83       50.41     15.44 o 
  -2   6  19        9.04        9.97      6.85 o 
  -1   6  19      195.76      231.41     21.57 o 
   0   6  19      434.89      522.99     49.93 o 
   1   6  19       11.92       29.62     27.33 o 
   2   6  19      105.90      154.64     20.82 o 
  -2   7  19       18.83       19.83     10.21 o 
  -1   7  19       11.04       15.26     21.17 o 
   0   7  19       17.69       26.96     19.79 o 
   1   7  19       20.51       21.69     13.10 o 
   2   7  19       16.33       39.51     13.15 o 
  -2   8  19      539.97      593.68     40.25 o 
  -1   8  19      411.07      433.47     32.81 o 
   0   8  19      150.36      209.82     34.39 o 
   1   8  19      102.63      128.16     22.39 o 
   2   8  19        4.78       11.80     12.34 o 
  -2   9  19       33.25       29.09     24.97 o 
  -1   9  19       35.78       27.92     21.92 o 
   0   9  19        0.60       11.90     17.88 o 
   1   9  19       53.95       64.66     16.83 o 
  -1  10  19        3.14        9.59     22.13 o 
   0  10  19       15.34       32.28     13.76 o 
   1  10  19       24.30       24.52     12.32 o 
  -2   0  20       69.53       61.16     13.09 o 
  -1   0  20       56.34       92.40     52.22 o 
   0   0  20       46.13       60.60     29.54 o 
   1   0  20        1.09       16.60     23.20 o 
   2   0  20       43.40       22.68     28.56 o 
  -2   1  20       41.50       47.17      8.73 o 
  -1   1  20       18.46       36.33      9.82 o 
   0   1  20      527.33      635.83     46.46 o 
   1   1  20       87.03       88.59     22.91 o 
   2   1  20        4.17       46.21     21.73 o 
  -2   2  20      435.11      449.33     39.59 o 
  -1   2  20      213.63      294.66     21.29 o 
   0   2  20        0.33       26.34     20.46 o 
   1   2  20       21.17       55.37     20.63 o 
   2   2  20       25.48       61.52     21.42 o 
  -2   3  20      201.15      233.38     18.39 o 
  -1   3  20      174.93      159.19     19.83 o 
   0   3  20      170.33      183.14     27.09 o 
   1   3  20       59.74       59.59     29.40 o 
   2   3  20      140.93      196.72     31.48 o 
  -2   4  20       15.03       27.47      8.43 o 
  -1   4  20       16.63       28.61     16.72 o 
   0   4  20       25.90       46.04     16.94 o 
   1   4  20        8.18       55.34     35.72 o 
   2   4  20        0.04       33.14     24.16 o 
  -1   5  20       21.72        6.26     16.71 o 
   0   5  20      196.18      217.02     44.65 o 
   1   5  20       55.68       85.01     34.33 o 
  -1   6  20        4.16       30.75     20.81 o 
   0   6  20       35.81       46.26     35.98 o 
   1   6  20        2.98       15.39     23.24 o 
  -1   7  20        3.05       19.31     21.67 o 
   0   7  20       14.02       30.87     21.43 o 
                                                 
